# Supplementary material for: Factors That Affect Quality of Life among People Living with HIV Attending an Urban Clinic in Uganda: A Cohort Study
Source: PLoS One. 2015 Jun 3;10(6):e0126810. doi: 10.1371/journal.pone.0126810 (PMC4454695; doi:10.1371/journal.pone.0126810)
Supplement: S1 Dataset — This is the data spread sheet of the 1274 persons used in this study. (XLS) [file pone.0126810.s001.xls]

## Sheet: Sheet1
idno	starm	PHScore	MHScore	depsc	gpgi	gpgivs1	PHScorevis1	MHScorevis1	depscvisit2	PHScorevis2	MHScorevis2	gpgivs2
1	a	45.9254	45.7967	5	66.6667	65	47.6373	49.0231	8	43.9046	48.4492	83.3333
2	a	53.0526	33.4954	23	46.6667	65	44.3926	50.5892	37	51.3628	42.9368	66.6667
3	a	51.2328	40.6368	17	33.3333	56.6667	45.9461	41.6435	7	53.8968	42.9181	70
4	b	48.557	44.3066	5	86.6667	78.3333	48.5227	47.6914	11	46.616	45.6984	85
5	b	42.9251	45.3549	38	16.6667	56.6667	44.7896	44.718	17	44.7896	44.718	56.6667
6	b	48.3532	51.7905	8	90	100	42.6878	53.8121	1	53.0327	47.9329	100
7	b	42.7055	40.0845	8	58.3333	45	52.8959	46.495	18	50.2295	45.4643	45
8	a	41.6936	33.0311	30	65	65	46.5022	50.7923	11	50.1954	44.4485	81.6667
9	b	49.2039	40.7038	5	83.3333	41.6667	47.6302	45.2297	16	44.0855	48.7896	66.6667
10	b	48.4118	46.1738	10	50	21.6667	50.4718	48.5033	35	47.019	48.375	43.3333
11	b	40.0372	50.1994	10	73.3333	33.3333	40.8073	49.8092	15	47.7116	51.3052	56.6667
12	b	47.9466	47.981	8	73.3333	96.6667	49.0228	44.9355		45.9356	49.746	91.6667
13	b	37.1019	44.7616	19	56.6667	33.3333	51.8074	49.9014
14	a	46.2765	38.5882	9	43.3333	35	42.726	48.1474	3	45.0712	48.371	100
15	a	51.1299	53.3659	3	80	81.6667	49.6113	43.8695	11	48.4451	43.073	66.6667
16	b	47.8202	51.4868	17	96.6667	68.3333	49.0027	53.3636	8	49.0366	52.3287	98.3333
17	b	44.2514	39.0816	12	43.3333	71.6667	52.4834	48.8485	17	47.6576	48.9631	50
18	b	46.4304	48.1776	1	75	71.6667	39.7537	49.4552
19	b	49.7358	47.8528	3	60	90	49.3826	43.4819	5	49.3555	50.9418	65
20	b	46.1619	47.8955	10	86.6667	80	53.243	46.8327	25	52.223	50.2982	85
21	a	51.1153	44.3625	8	80	38.3333	43.5544	50.8931	12	43.6204	51.7463	83.3333
22	a	43.8579	47.6297	19	58.3333	83.3333	44.1639	44.9256	3	45.6894	49.9659	70
23	b	46.1594	44.2705	5	93.3333	91.6667	49.0663	48.5381	1	48.9031	44.6024	96.6667
24	b	37.8901	43.8475	8	60	61.6667	43.651	49.3326	13	45.7101	49.2056	88.3333
25	a	45.0552	49.3506	19	70	80	48.3841	47.0269	6	53.2764	45.4567	73.3333
26	a	32.8675	50.3357	21	75	76.6667	41.0328	45.5392
27	a	31.2326	32.0755	36	36.6667	46.6667	38.3947	45.7929	21	42.4145	38.7559	51.6667
28	b	52.8279	37.8384	26	88.3333	91.6667	46.0956	47.0453	1	50.9584	42.8857	91.6667
29	b	47.801	44.0873	12	60	58.3333	42.8469	50.5913	8	42.2023	47.2141	93.3333
30	a	34.1151	29.3623	37	16.6667	53.3333	42.77	49.0026	2	47.3584	41.5807	93.3333
31	a	48.332	38.9452	7	75	50	40.8312	38.4088	6	42.4524	45.2716	75
32	b	48.1836	49.7913	15	71.6667	71.6667	43.7094	41.7095	7	48.8251	47.31	90
33	b	42.9956	52.9207	8	43.3333	68.3333	48.6424	47.1803	22	42.325	50.6355	43.3333
34	b	49.8233	46.867	10	38.3333	25	44.7374	53.0348	13	52.3246	54.6072	63.3333
35	b	48.7943	48.3496	7	58.3333	43.3333	48.2331	44.9465	6	44.135	46.7075	30
36	b	50.6301	41.7163	30	56.6667	80	50.8418	47.7679	12	39.3542	47.9933	50
37	b	48.5423	49.3586	12	60	81.6667	46.6735	52.2936	16	50.2817	48.2083	66.6667
38	b	49.2382	43.4639	0	85	90	49.3562	48.933	11	47.056	51.2455	83.3333
39	a	52.3324	47.3785	3	83.3333	100	49.0663	48.5381
40	b	50.2027	47.8132	34	63.3333	70	50.5153	46.37
41	b	40.4937	49.1329	13	73.3333	36.6667	43.4927	46.8807	8	49.1578	47.1466	55
42	b	45.1839	44.5296	1	75	76.6667	44.6137	46.3232	2	45.8881	42.9508	46.6667
43	b	41.3648	55.9014	12	65	85	47.3464	47.7702	24	37.9887	53.0359	66.6667
44	b	30.7606	49.9639	29	50	85	36.7529	51.7082	11	47.002	51.5357	81.6667
45	b	46.393	47.4433	13	85	45	44.9552	47.9878	8	43.3194	48.5819	78.3333
46	b	48.1084	42.9904	22	90	81.6667	47.9395	45.2412	22	49.3977	48.4255	73.3333
47	a	50.4477	43.9228	17	45	100	46.7405	42.8733	18	46.3505	34.7874	73.3333
48	b	49.8904	53.3626	4	86.6667	88.3333	51.4441	48.0594	11	49.1293	47.7721	60
49	b	48.5103	48.1861	2	33.3333	91.6667	47.8853	47.9112	3	46.2026	50.8761	51.6667
50	a	42.8177	48.4535	13	35	81.6667	41.5773	46.9392	9	44.7274	46.4012	66.6667
51	a	44.112	48.2213	15	100	93.3333	42.935	45.9396	6	48.7695	42.2549	86.6667
52	b	47.9909	49.5748	8	83.3333	76.6667	43.9421	51.263	12	52.6205	49.3674	80
53	b	40.3829	46.1355	16	70	65	48.7756	50.152	8	48.8542	50.2076	83.3333
54	b	42.6232	34.8117	28	81.6667	93.3333	41.6781	44.4206
55	b	47.5104	40.4762	45	71.6667	20	49.801	49.1847	23	46.8724	45.6423	53.3333
56	b	44.0622	43.7889	12	88.3333	65	40.6633	45.773	16	45.2514	52.7834	63.3333
57	b	47.6968	49.1903	2	90	56.6667	47.2051	47.0244	5	49.0077	46.8771	78.3333
58	a	41.513	38.612	50	35	28.3333	38.3039	48.99	23	37.5564	47.907	65
59	a	54.946	44.2417	18	86.6667	81.6667	45.332	46.9996	7	41.359	43.8024	90
60	a	44.5851	37.4933	19	71.6667	56.6667	47.5665	48.0046
61	b	38.1185	40.4022	18	88.3333	46.6667	30.3632	36.6198	17	44.6971	51.623	98.3333
62	a	43.8897	42.6429	9	83.3333	96.6667	49.5018	43.2092	5	48.7669	45.5564	83.3333
63	b	48.3058	44.301	13	43.3333	90	47.4793	56.8524	6	51.0609	49.8292	73.3333
64	b	48.8975	43.3949	15	86.6667	56.6667	42.9927	44.5981		46.7639	48.19	50
65	b	44.8827	48.653	23	70	78.3333	46.2567	45.5358	16	51.1559	51.0816	70
66	b	47.493	49.327	13	65	81.6667	46.5958	52.0759	2	47.5226	46.752	73.3333
67	b	43.7771	49.5517	15	45	45	49.2895	48.5432	21	42.2632	46.784	80
68	b	57.6075	45.669	13	68.3333	75	50.3168	50.3195	4	45.7207	50.378	83.3333
69	a	46.1597	47.7332	21	16.6667	10	41.5726	53.2269	8	43.4674	48.3885	31.6667
70	b	47.9258	52.5017	9	100	40	49.6943	45.4224	3	51.581	45.0965	96.6667
71	a	53.3098	47.0122	7	65	95	49.5982	47.0886	15	54.2462	46.7414	71.6667
72	a	49.7389	45.4662	10	85	35	49.8427	56.2883	18	49.4213	51.0795	78.3333
73	b	44.3396	50.1357	9	30	21.6667	43.5103	49.217	13	42.9897	46.9197	50
74	a	50.6746	52.3207	9	58.3333	75	47.9132	50.6923	12	48.36	55.8243	76.6667
75	a	50.8048	51.7899	9	33.3333	85	53.3276	46.1081	6	49.6568	48.6444	48.3333
76	b	46.9155	40.8821	13	58.3333	83.3333	49.2306	42.2167	8	48.5845	43.6392	86.6667
77	a	47.6776	44.9357	5	100	76.6667	51.1086	47.1852	1	49.0663	48.5381	90
78	b	48.2382	52.5787	13	50	75	47.7168	45.7826	4	47.6138	47.7105	100
79	b	50.2285	44.4823	10	70	58.3333	44.6204	45.5938	6	47.4895	46.2119	66.6667
80	b	48.4647	47.7068	15	81.6667
81	b	50.1476	45.7574	13	90
82	b	44.9218	51.8286	12	83.3333	95	47.6772	40.1938	13	50.4426	46.2587	85
83	b	50.3889	48.4546	0	96.6667
84	b	49.8389	47.9755	17	63.3333	73.3333	52.3676	45.4758	9	50.7705	43.1533	95
85	b	44.641	49.8473	20	68.3333	73.3333	40.1345	44.9356	7	38.8812	48.2863	85
86	b	46.8826	49.5165	11	65	91.6667	48.3105	47.5142	19	44.562	45.1841	86.6667
87	b	53.1636	41.8945	19	40	58.3333	50.3356	49.4573		47.8104	54.6709	43.3333
88	b	47.2118	50.1179	15	73.3333	60	43.9277	49.8218	37	51.6241	48.358	40
89	b	53.9831	45.3108	9	88.3333	96.6667	50.3687	49.0961	4	54.0456	48.0783	95
90	b	50.824	44.2712	18	58.3333	65	48.2614	47.7246	8	47.5133	44.06	58.3333
91	b	50.5536	53.8268	21	66.6667	16.6667	51.4755	48.3664
92	b	50.9646	40.8723	4	83.3333	66.6667	50.1365	49.2049
93	b	49.3066	48.0485	24	98.3333	90	42.9724	43.7642	1	46.792	49.852	85
94	b	42.1147	51.9215	12	53.3333	78.3333	48.0368	47.7041	17	48.7236	50.0403	65
95	b	48.3483	48.4797	10	85	51.6667	44.8584	44.8968	13	45.5255	49.4314	88.3333
96	b	48.6937	45.7444	4	100	80	48.63	48.5192
97	b	47.7828	48.8869	3	81.6667
98	b	52.2703	46.4605	20	1.66667
99	a	47.6718	49.1643	2	86.6667	81.6667	49.2128	50.2127
100	b	42.1976	47.1281	7	80	76.6667	50.6894	43.8537	8	50.5107	51.7001	78.3333
101	b	45.8938	48.998	8	70	55	51.7647	50.7413	19	49.2049	49.2154	80
102	b	48.6918	50.2837	8	41.6667	95	50.0788	48.7012	2	52.2015	52.5705	75
103	b	48.7925	44.675	49	21.6667	56.6667	49.1452	40.6754	36	39.2166	49.098	43.3333
104	b	47.5558	44.3102	17	70	58.3333	42.436	47.7525	5	40.66	51.547	78.3333
105	b	33.6883	54.6159	18	58.3333	83.3333	44.6618	47.9779	25	40.0773	49.3969	91.6667
106	b	52.3126	47.2869	9	60	80	51.4717	47.3921	19	42.2991	49.5124	85
107	a	47.5586	46.8894	1	61.6667	100	49.0228	44.9355	9	50.0476	50.3398	81.6667
108	b	49.3438	49.4277	4	50	30	51.5312	55.2646	17	47.9093	47.2362	71.6667
109	a	39.3062	44.0871	15	23.3333	30	43.2768	41.4243	50	38.0413	40.3154	35
110	a	36.7192	35.6642	34	45	65	51.8661	45.1748	25	44.4402	46.61	100
111	b	46.4546	53.4988	12	53.3333	81.6667	51.871	45.4915	1	50.0018	47.8098	68.3333
112	b	46.3292	40.8754	18	75	48.3333	40.2423	39.4293	15	48.4694	46.2918	73.3333
113	b	42.5241	45.6942	4	100	41.6667	43.1645	46.8119	8	43.6615	47.4191	100
114	b	50.4791	35.4474	25	85	43.3333	45.3728	50.175	11	46.5063	44.5456	65
115	b	50.7116	50.9798	18	88.3333	95	47.2988	50.1769	6	46.5929	50.137	91.6667
116	b	47.7212	48.4332	4	91.6667	83.3333	48.9925	46.3342	6	49.8338	46.6753	100
117	b	47.4924	48.1507	17	96.6667	40	49.0136	50.4352	31	44.0386	46.6334	60
118	a	50.4462	44.8317	2	86.6667	81.6667	50.4925	48.6368	6	39.2831	53.0695	86.6667
119	a	44.8298	41.0439	19	73.3333	93.3333	51.4738	44.2687	5	46.7241	49.8284	60
120	b	49.6632	46.9561	6	91.6667	70	48.7671	47.6071	5	51.6878	45.5831	90
121	b	49.8421	44.6565	16	56.6667	60	44.9919	49.8644
122	b	46.6084	48.4602	6	80	73.3333	51.1362	47.2334	6	49.1728	51.3747	48.3333
123	b	48.2669	48.3124	15	93.3333	100	48.7032	48.3312	1	42.68	44.2197	98.3333
124	b	48.4426	47.4424	7	70	60	48.6568	49.8608	10	50.6542	48.6438	70
125	b	44.0111	48.5012	8	78.3333	86.6667	39.9755	48.438	9	40.2058	45.9808	100
126	b	46.6257	47.6626	2	96.6667	98.3333	48.9294	51.5009	1	50.6455	45.8248	83.3333
127	b	40.6977	50.9238	12	71.6667	48.3333	47.5538	45.7664	6	48.4308	49.9301	65
128	b	43.2436	45.3547	24	80	65	45.0679	47.4261	9	42.7682	47.5	78.3333
129	b	47.5515	49.0139	21	55	91.6667	43.0456	46.0868	9	47.3933	45.7999	73.3333
130	b	39.405	46.9472	3	96.6667	85	44.6679	46.8933	1	51.677	47.2959	93.3333
131	b	52.5553	50.9205	15	66.6667	60	50.6544	48.0704	6	48.4475	51.0028	46.6667
132	b	41.209	45.8452	33	83.3333	90	44.5526	49.6392	32	41.5531	48.1332	85
133	b	53.389	41.2146	4	50	45	52.9943	49.9263	8	45.8918	48.7309	88.3333
134	b	49.1261	43.6926	4	61.6667	53.3333	50.4754	52.9482
135	b	45.3314	51.3698	2	85	81.6667	47.1868	48.8808	5	43.995	51.4166	78.3333
136	b	49.6541	49.481	4	100	61.6667	47.8667	48.7308	3	47.4951	47.4193	80
137	b	42.8431	48.6106	8	60	90	45.278	44.2753	5	45.6324	45.6224	90
138	a	42.8409	44.3148	7	76.6667	83.3333	43.7995	45.8332	1	51.6704	46.8284	88.3333
139	a	38.5312	45.9674	7	75	91.6667	45.3887	48.0986	6	51.1226	47.2903	41.6667
140	a	43.1328	42.5709	26	26.6667	30	49.5825	50.782	23	43.684	52.2744	71.6667
141	b	52.1391	48.6714	14	83.3333	86.6667	50.3346	48.0803	4	45.6941	50.6715	90
142	a	46.4273	46.7332	24	56.6667	53.3333	45.0556	49.256	6	51.761	45.3951	80
143	b	45.9832	43.6422	23	65	38.3333	43.228	51.9448	29	51.7085	49.9391	28.3333
144	b	49.2654	46.8181	1	96.6667	96.6667	51.1086	47.1852	6	51.8264	46.1426	85
145	b	47.2685	44.3387	16	58.3333	73.3333	43.2996	44.1885	6	47.8947	50.1204	38.3333
146	b	47.3265	51.5602	2	98.3333
147	b	46.5945	47.8258	18	38.3333	38.3333	41.0759	48.8006	22	46.3533	39.6424	78.3333
148	b	47.1744	47.4793	12	70	86.6667	47.7578	52.5832	2	46.3567	42.5076	91.6667
149	b	47.7893	50.57	15	100	88.3333	42.2972	43.702	14	54.3307	40.6379	63.3333
150	b	45.7278	46.2522	0	96.6667	91.6667	38.1806	47.4199	13	47.2552	46.2652	81.6667
151	b	48.2545	48.807	2	75	96.6667	49.3005	46.8405	6	49.7017	45.3967	76.6667
152	b	39.4603	43.0512	29	0	51.6667	41.0736	38.1906	7	48.9296	48.2496	26.6667
153	b	48.7524	43.8767	30	66.6667	33.3333	50.7858	48.8504	32	54.1253	37.7782	70
154	b	39.8816	55.5783	23	73.3333	73.3333	36.0978	40.1605	27	47.6544	49.3118	50
155	b	49.3511	46.0319	14	83.3333	68.3333	35.8412	42.1945	4	42.1982	47.7249	71.6667
156	b	49.4881	45.2232	14	80	81.6667	50.8094	46.2542	5	46.2734	49.132	63.3333
157	a	44.0196	44.0505	28	11.6667	75	46.5915	51.189	24	39.2925	45.5659	43.3333
158	b	46.8485	48.5006	13	95
159	b	35.2017	44.8826	17	48.3333	23.3333	47.3789	51.0347	15	43.4835	47.2225	25
160	b	51.2259	45.4052	22	65	38.3333	51.4787	49.4429	15	48.8424	48.2549	70
161	a	49.3644	54.1034	12	65	41.6667	47.3831	48.33	16	41.6712	49.1212	70
162	a	44.797	47.0459	14	63.3333	66.6667	47.2312	44.7803	6	43.7396	49.9874	73.3333
163	b	47.3059	52.6204	24	91.6667	91.6667	47.5205	48.5401	3	42.4796	45.6192	96.6667
164	b	50.1131	43.6256	27	73.3333	80	47.0112	45.6438	8	47.6757	50.1097	50
165	b	47.5208	46.9056	11	78.3333	40	40.3796	48.6759
166	b	43.4384	45.8997	17	66.6667	41.6667	45.2073	47.417	9	45.3382	46.5361	56.6667
167	b	41.9423	47.2603	1	75	91.6667	50.3984	45.3055	3	51.1542	47.6645	81.6667
168	a	50.4059	48.3656	12	66.6667	41.6667	48.6443	41.6765	10	46.7393	46.3955	61.6667
169	b	49.1634	48.7879	3	75	60	51.4832	46.8555	4	44.1616	44.6631	90
170	a	47.8837	50.0822	11	100	98.3333	44.5416	49.1818	2	44.5989	46.7745	93.3333
171	b	45.9198	46.6842	18	63.3333	66.6667	43.3621	49.0312	16	39.2581	48.2192	70
172	b	48.7151	52.0447	11	30	53.3333	48.1596	47.4845	14	46.5857	52.7138	48.3333
173	b	54.232	38.255	28	75	51.6667	50.4694	47.0249	18	47.5843	49.1344	53.3333
174	b	44.5145	44.2921	9	91.6667	91.6667	39.0316	49.1502	6	40.1142	51.773	56.6667
175	b	43.7271	45.8148	21	50	61.6667	46.4941	46.135	25	41.1042	47.7338	56.6667
176	a	45.6523	45.9181	10	98.3333	80	48.2898	45.7639	13	49.3232	49.7281	75
177	a	47.1478	49.2214	34	46.6667	61.6667	50.5384	53.0835	3	51.716	47.3077	71.6667
178	b	49.218	42.3272	12	63.3333	78.3333	45.2915	38.618	17	46.9226	47.2567	88.3333
179	b	47.8191	48.83	0	81.6667	93.3333	50.6572	47.0026	4	50.3579	44.0209	100
180	b	48.0064	46.2666	20	91.6667	43.3333	48.839	45.2404	18	52.3766	42.4698	93.3333
181	a	48.1835	54.8742	7	60	45	47.8126	47.1469	5	50.7179	47.6456	81.6667
182	b	51.4307	47.3185	6	96.6667	88.3333	48.6335	48.8664	17	48.8187	47.6775	76.6667
183	b	49.157	50.0714	2	73.3333	45	48.7206	47.0859	1	49.7017	46.8369	58.3333
184	b	45.6198	38.5427	18	93.3333	83.3333	40.6859	46.3509	17	41.7003	48.6927	73.3333
185	b	46.8206	50.0427	14	93.3333	66.6667	47.5407	47.8986
186	b	49.5561	40.8225	16	100
187	b	43.0279	44.836	1	71.6667	85	45.9965	47.0648	4	41.7136	48.4181	96.6667
188	a	46.6424	50.2912	3	58.3333	58.3333	41.4331	49.5305
189	a	50.6161	50.7831	18	60	1.66667	49.0903	49.2759	10	48.8497	50.4397	55
190	b	41.6264	50.682	5	90	63.3333	47.9131	48.5256	1	51.2179	44.8897	80
191	b	44.2888	47.3925	3	76.6667	95	46.3464	51.2497	4	43.8708	45.5172	75
192	b	49.8855	48.081	22	53.3333	83.3333	49.1176	48.1976	4	44.3466	52.16	61.6667
193	b	40.3467	50.979	10	55	68.3333	42.6067	50.4756	6	46.7009	48.956	71.6667
194	b	47.3464	46.8173	1	100	81.6667	48.1769	44.1886
195	b	47.1296	43.6636	21	71.6667	31.6667	48.3327	53.4261	17	47.8475	46.2498	90
196	b	45.7141	47.2195	10	70	88.3333	44.908	49.7113	11	45.175	46.2033	43.3333
197	b	44.0731	46.63	13	75	83.3333	51.6604	46.6807	12	52.8242	45.9989	55
198	b	47.9542	45.1432		58.3333	55	51.3445	50.5917	14	48.2309	52.4705	36.6667
199	b	49.3897	47.557	4	100	90	48.0866	43.2719	2	47.8582	47.6262	83.3333
200	b	46.6813	46.4109	11	48.3333	60	47.4675	55.0384	9	51.5173	47.8713	40
201	b	49.4419	49.3038	8	93.3333	93.3333	51.7643	52.1511	14	43.9001	49.8125	76.6667
202	b	48.2204	47.7912	0	85	80	50.8642	47.2696	4	48.4125	49.9451	80
203	b	36.2933	42.8496	24	83.3333	63.3333	41.0108	46.7501	12	39.2378	49.896	41.6667
204	b	39.9594	42.0404	29	35	58.3333	45.8151	37.6977	1	52.0401	47.5028	80
205	b	38.8905	51.9084	13	95	96.6667	46.7585	56.9639	8	46.1123	49.9594	91.6667
206	b	42.491	42.416		38.3333	45	38.2666	26.1869	52	42.7217	39.5592	38.3333
207	a	44.3608	37.4812	39	30	61.6667	51.924	51.5757	8	41.1943	45.2774	68.3333
208	b	42.6717	53.509	20	53.3333	45	45.1974	44.136	14	41.1942	50.0442	58.3333
209	b	46.7172	46.2712	9	76.6667	93.3333	47.6765	47.4995	2	44.1075	46.7734	70
210	b	44.8507	43.9781	13	55	80	43.7524	49.9679	9	48.7816	50.0248	66.6667
211	b	44.873	51.6979	8	83.3333	91.6667	48.0423	45.7425	16	55.1027	47.9634	71.6667
212	a	53.2706	46.1654	3	100	65	49.4924	47.979	1	49.4924	47.979	60
213	b	52.1352	45.5701	6	91.6667	70	46.4357	47.2275	5	49.5702	48.6031	76.6667
214	b	50.7084	45.0588	6	86.6667	100	49.265	47.9744	3	47.3239	47.3156	86.6667
215	b	49.9771	48.076	8	30	83.3333	51.198	48.9171	5	51.5907	45.3333	98.3333
216	b	49.2499	49.2006	23	56.6667	70	50.0729	47.6841	18	46.9514	51.064	73.3333
217	a	53.5018	42.1864	41	33.3333
218	b	47.899	51.9602	13	50	45	49.6868	46.8847	5	47.9739	45.2005	61.6667
219	b	49.3505	51.4108	14	55	66.6667	50.3643	52.0762	5	50.7115	48.0132	23.3333
220	b	43.0478	47.5421	12	60	63.3333	47.2602	46.3427	23	45.6364	47.7173	56.6667
221	b	43.9922	41.6277	13	33.3333	35	42.3633	50.929	19	42.9225	40.5292	100
222	b	41.4976	50.4827	30	85	55	42.4467	53.1656	16	44.4714	51.6086	98.3333
223	b	46.0153	55.2263	14	33.3333	36.6667	44.815	44.2501	16	47.7631	49.2291	70
224	b	44.9737	44.0142	23	75	48.3333	34.7358	41.5995	23	41.2496	46.3484	53.3333
225	b	43.529	45.6082	5	65	53.3333	46.6001	44.9318	24	44.1532	47.593	38.3333
226	b	51.6602	46.2505	19	76.6667	33.3333	54.2765	49.371	18	49.9288	50.0485	60
227	b	49.7546	50.9314	0	30	83.3333	49.0032	47.8065	11	51.7702	41.3114	70
228	b	41.0639	38.8041	15	58.3333	66.6667	26.3687	43.9314	11	38.6923	47.7958	58.3333
229	b	49.3002	50.4632	4	63.3333	93.3333	50.9558	47.9288	4	49.5649	45.3991	75
230	b	48.0521	43.8462	0	86.6667	96.6667	48.5927	49.1872	2	49.4286	50.7538	50
231	b	50.8238	53.0727	16	50	46.6667	53.6295	53.0345	11	48.742	45.7297	33.3333
232	b	45.0355	48.6249	6	100	95	41.9009	47.3558	4	52.6234	44.8549	93.3333
233	b	40.6283	52.725	12	45	90	48.5734	48.0017	1	45.8263	47.003	88.3333
234	b	49.3931	50.2709	8	70	53.3333	48.3298	42.1973	17	53.0647	47.6904	5
235	b	50.3833	46.8133	24	50	38.3333	46.3719	48.9168	24	48.0203	48.424	81.6667
236	b	46.8157	51.8984	14	48.3333	30	40.8094	53.7993	12	49.0348	43.7632	71.6667
237	b	48.9649	47.0016	15	53.3333	85	50.1265	47.3923	5	49.5772	49.3051	71.6667
238	b	50.4555	46.5834	3	95	86.6667	43.5026	50.4616	10	46.1314	47.2253	95
239	b	45.5699	51.6058	9	48.3333	45	51.4755	49.8067	19	46.1826	48.4521	60
240	b	43.8904	45.1583	5	65	86.6667	43.69	52.5295	16	44.9773	48.1439	73.3333
241	b	49.8924	46.7627	16	90	95	47.5864	43.9772	2	48.4656	47.7487	83.3333
242	b	50.9118	43.6853	4	83.3333	48.3333	47.8129	44.7968	17	49.2626	46.3558	46.6667
243	b	47.9741	51.6093	0	53.3333	70	48.8494	54.1082	4	48.0663	49.6493	73.3333
244	b	54.7039	50.2052	2	100	100	51.1342	51.6919	1	48.7032	48.3312	76.6667
245	b	48.3586	44.5709	5	96.6667	93.3333	47.687	47.5225	7	47.9086	48.7411	70
246	b	52.7542	51.297	16	36.6667	48.3333	48.3696	48.6292	6	49.383	50.2745	68.3333
247	a	47.8121	43.7983	3	83.3333	68.3333	53.2903	44.2778	5	46.6716	51.8094	46.6667
248	a	50.9501	50.6882	19	45	38.3333	47.7937	52.4098	8	47.1535	48.7062	61.6667
249	a	45.5942	49.9519	23	53.3333	78.3333	44.8604	47.7949	15	38.4308	51.0108	61.6667
250	a	53.2435	35.4789	8	100	93.3333	50.9536	47.6663	3	44.1119	45.2298	93.3333
251	a	51.7409	46.5718	7	93.3333	93.3333	51.4717	47.3921
252	a	48.2031	51.0872	6	100	100	48.7032	48.3312	5	54.2582	47.5995	90
253	a	41.306	48.5207	30	70	70	42.7063	46.8181	14	49.2135	46.4545	68.3333
254	b	50.7438	49.6319	15	55	56.6667	45.2021	48.7809	22	36.8313	49.2494	90
255	b	45.0636	37.9877	17	75	75	53.2643	38.9884
256	b	49.7678	39.7536	5	100	68.3333	50.9098	46.3085	7	49.6292	49.3117	70
257	b	43.4126	52.149	39	50	60	39.7816	50.7839	22	43.1461	52.0575	38.3333
258	b	40.4751	34.2162	42	46.6667	75	46.088	40.3006	27	42.4849	42.4014	75
259	b	45.041	49.1646	38	26.6667	53.3333	51.5052	43.7901	10	49.4583	46.9631	43.3333
260	b	37.5261	53.7232	8	45	86.6667	44.7738	45.4913	9	49.8071	47.1029	73.3333
261	b	43.9155	46.2363	5	96.6667	100	50.5817	48.5996	3	47.6844	43.0532	78.3333
262	b	47.1701	45.742	2	85	95	47.7211	48.5383	4	49.0207	46.7381	75
263	b	47.8924	44.2413	6	78.3333	70	46.3103	50.7516	4	49.3288	45.1996	81.6667
264	b	46.7578	45.492	4	36.6667	36.6667	49.9603	45.3794	5	44.8011	48.1392	56.6667
265	b	52.1821	45.5866	1	63.3333	65	49.9403	49.512	3	50.4557	48.6341	65
266	b	46.7296	35.5135	13	51.6667	85	46.1796	50.914	21	51.5604	42.1991	60
267	b	47.0417	48.6761	19	70	100	49.7739	46.1289	8	41.2067	50.9472	98.3333
268	b	48.3277	48.619	4	91.6667	93.3333	49.6007	54.8844	3	46.659	50.2534	65
269	b	43.4662	43.5613	35	50
270	b	43.9665	41.4061	12	73.3333	80	47.4531	53.7264		39.124	45.1479	73.3333
271	b	41.6019	51.7238	12	80	55	45.6125	49.6498	21	47.0003	45.2233	68.3333
272	b	43.9464	47.6008	11	73.3333	80	45.2953	48.6466	26	46.2674	47.7792	70
273	b	43.0363	46.9676	13	73.3333	55	47.457	48.0636	7	47.9046	47.4652	85
274	b	52.4784	45.015	9	71.6667	83.3333	49.415	45.7112	4	53.838	47.4499	86.6667
275	a	35.9138	43.7929	17	85	60	41.8075	53.804	20	29.1087	50.2106	51.6667
276	a	47.6484	46.6763	18	83.3333	50	46.1026	46.6783	20	46.13	50.4117	60
277	b	50.3773	46.8353	8	100	55	44.4201	48.9415	5	47.2629	45.6113	95
278	b	47.7406	44.1698	1	51.6667	65	51.4239	54.4368	3	52.9743	48.6043	60
279	b	41.6	41.8467	18	36.6667	76.6667	42.639	40.0164	19	47.1051	44.7731	78.3333
280	b	48.8393	47.3772	12	56.6667	83.3333	52.2435	48.2851	1	45.7555	54.0856	70
281	b	46.9834	48.6611	1	68.3333	91.6667	47.0185	50.0187
282	b	44.0094	47.0388	15	73.3333	71.6667	49.1632	45.6395
283	b	43.2903	49.2028	9	83.3333	81.6667	48.5191	48.381	9	44.1495	50.4751	96.6667
284	b	37.9674	43.0117	11	56.6667	61.6667	36.1535	46.2882	2	45.56	47.6009	70
285	a	41.8289	50.438	23	63.3333	46.6667	36.4763	52.1956	20	35.92	48.7918	61.6667
286	b	48.9768	56.4829	16	63.3333	66.6667	43.224	46.8389	19	43.8034	47.9281	70
287	b	38.3336	41.5819	28	26.6667	43.3333	40.3451	44.0938	56	37.2489	39.076	15
288	b	43.5923	45.621	14	60	43.3333	48.2904	50.0025	14	46.8217	51.4775	83.3333
289	b	49.2645	53.4759	11	36.6667	21.6667	50.9441	50.8154	4	50.2918	48.2047	86.6667
290	b	31.4073	51.8201	9	25	90	47.334	48.9179	22	39.7796	43.8253	86.6667
291	a	48.2771	42.2322	19	41.6667	75	48.9469	45.855	10	50.3531	43.8113	75
292	b	46.6233	43.6714	26	66.6667	46.6667	42.5613	45.2636	9	42.5613	45.2636	73.3333
293	b	47.3856	48.2395	10	30	81.6667	52.8748	45.4741	1	52.8837	53.7411	63.3333
294	b	43.1411	49.1373	19	81.6667	58.3333	44.5456	51.7105	12	39.0862	51.695	71.6667
295	a	47.6026	45.8971	7	80	73.3333	47.1875	46.872	1	47.8853	47.9112	81.6667
296	b	49.3327	46.579	17	83.3333	96.6667	50.5066	47.5103	15	50.3184	46.0553	91.6667
297	b	42.6968	45.1873	5	70	36.6667	44.4312	50.4953	9	44.913	45.9502	53.3333
298	b	47.3719	49.9888	8	75	100	48.9931	48.7261	4	48.0407	45.1426	100
299	b	49.1474	44.518	1	100	95	47.6044	45.1238	5	49.0277	44.1849	73.3333
300	b	40.6462	45.3837	10	50	56.6667	43.8896	49.3556	9	45.6872	51.0385	35
301	b	48.4743	45.8929	13	61.6667	65	50.3624	50.7988	13	51.9652	49.4044	63.3333
302	a	49.2808	50.1937	9	50	75	41.2538	44.2565	1	47.8825	47.3075	100
303	b	42.4633	49.2105	13	70
304	b	47.0017	45.7069	24	65	58.3333	53.4308	53.6165	4	42.1714	47.5382	91.6667
305	a	41.9448	36.2529	9	85	61.6667	51.7874	45.6209	20	44.1344	49.7317	20
306	a	47.957	51.9448	12	50	86.6667	49.0344	41.9166	5	47.2668	47.3729	75
307	b	45.8463	49.3493	6	100	80	47.712	48.3022	2	46.3245	45.0203	90
308	a	51.9878	47.4818	6	83.3333	95	46.76	45.7129	3	51.1267	43.9311	93.3333
309	a	51.7193	44.3048	9	100	95	41.6253	46.3307	6	50.6153	48.0587	80
310	a	48.4972	45.0953	15	56.6667	80	48.958	51.964	16	48.2149	48.2006	71.6667
311	a	47.1012	48.1507	10	50	55	48.8802	46.5105	13	46.3075	47.3116	58.3333
312	a	47.9828	47.2087	3	93.3333	80	51.4717	47.3921	1	48.7843	44.3111	96.6667
313	a	48.3499	42.7211	6	100	100	43.787	49.6491	9	49.7603	49.5848	73.3333
314	a	43.732	48.0929	8	93.3333	53.3333	49.5785	52.2618	8	48.1902	48.7151	58.3333
315	b	48.7374	44.9463	3	73.3333
316	b	43.275	44.5196	8	75	83.3333	50.7466	48.6552	19	54.1589	38.9716	76.6667
317	b	48.6615	43.745	21	100	98.3333	49.7941	45.4873	4	46.9926	49.8502	80
318	b	36.5863	49.9108	42	58.3333	58.3333	38.1667	47.3163	39	43.9511	54.6619	88.3333
319	b	46.4312	47.9195	4	100	75	45.0704	50.3799	4	45.3452	49.6305	93.3333
320	b	48.4408	51.7449	8	70	96.6667	48.0472	45.728	13	49.052	48.4709	96.6667
321	a	49.4434	48.8501	2	90	90	47.9038	48.1055	1	47.9007	44.0534	98.3333
322	a	48.7592	54.9782	21	83.3333	65	45.1716	46.2306	5	49.9806	43.7279	70
323	a	42.3033	45.044	4	81.6667	60	49.8273	46.4613	8	47.6566	47.5861	88.3333
324	b	48.4078	44.0789	0	90	100	49.505	43.5174	4	51.018	54.0727	95
325	b	37.4434	49.5554	9	100	86.6667	39.3914	53.6466	15	40.8343	42.4177	98.3333
326	b	46.063	48.119	11	55	73.3333	49.5191	46.2513	3	48.2031	51.0872	70
327	b	47.403	46.4189	4	60	53.3333	50.2918	48.2047	6	49.5554	47.213	63.3333
328	b	40.4861	51.4149	24	60	55	41.3842	49.9678	27	43.0303	48.1496	66.6667
329	a	41.244	50.9918	15	60	90	43.3	48.9821	4	49.9951	49.5636	100
330	b	45.6883	52.1521	14	71.6667	70	50.9441	50.8154	5	48.0939	47.6468	60
331	b	45.6298	45.0812	9	100	93.3333	43.1474	44.3294	20	48.7678	56.0347	70
332	a	50.8256	52.8747	25	90	95	47.4927	47.0943	40	42.0821	50.1703	88.3333
333	b	49.4164	46.7426	3	40	33.3333	44.7283	41.6816	1	51.1883	39.8979	46.6667
334	b	48.0866	41.2263	14	58.3333	83.3333	44.367	46.7981	6	43.9659	47.5005	75
335	b	45.5332	48.913	9	33.3333	100	41.5433	48.3563	5	45.6533	45.7529	55
336	b	44.5865	51.5922	3	71.6667	83.3333	46.3698	47.8497	11	46.733	48.0565	51.6667
337	b	49.4507	46.4285	16	73.3333	50	49.6655	49.5974	17	41.6853	46.5445	70
338	b	48.9528	46.4398	5	96.6667	90	45.9463	43.9188	25	46.4352	38.213	70
339	b	47.3038	43.5732	2	85	80	47.6467	43.0103
340	b	48.9235	46.5596	21	70	76.6667	50.1145	46.3721	21	50.9552	51.6887	63.3333
341	b	39.4647	51.7542	11	56.6667	48.3333	48.29	47.029	14	42.7199	53.1166	76.6667
342	b	49.034	46.4192	10	91.6667	91.6667	54.2948	43.4419	10	50.6067	44.7746	91.6667
343	b	47.6629	52.1946	4	75	71.6667	49.8131	47.3913	3	51.1823	48.1288	55
344	b	48.351	45.7712	21	58.3333	66.6667	49.6083	46.0459	9	43.0545	53.949	95
345	a	52.4728	45.7607	17	66.6667	75	45.5728	45.5413	14	53.3071	46.1871	91.6667
346	b	49.5587	53.4339	10	91.6667	90	55.7608	46.3455	5	46.8016	49.553	80
347	b	48.8502	50.4954	17	90	35	49.5671	48.3908	8	49.8578	46.7769	60
348	b	48.0016	46.3465	0	51.6667	86.6667	47.6044	45.1238	3	51.644	44.3306	80
349	b	44.9992	47.3502	4	93.3333	65	49.4642	46.2544	11	51.6248	46.3491	86.6667
350	b	43.0804	48.8306	6	61.6667	80	49.3542	47.4516	1	53.085	50.3953	85
351	b	46.5334	50.2514	5	95	48.3333	47.5407	47.8986
352	b	46.1425	40.3637	13	88.3333	60	44.1384	54.0777
353	b	45.8233	50.0402	11	80	86.6667	49.0533	45.9161
354	a	50.8392	51.466	13	83.3333	60	50.6085	49.9412	8	49.5483	51.0869	71.6667
355	a	49.4632	50.435	12	93.3333	81.6667	35.1627	45.2652	9	42.4198	46.1325	80
356	a	48.7056	42.7527	8	63.3333	73.3333	50.8688	47.6753	8	48.2416	47.4914	76.6667
357	b	47.5655	47.3431	8	63.3333	75	43.2414	47.3447	3	44.3551	46.0885	85
358	b	49.6933	44.9869	16	90	60	45.0459	53.3042	13	47.1398	46.8873	55
359	b	46.8178	49.8165	13	46.6667	65	49.0109	48.475	41	44.5726	45.2296	58.3333
360	b	44.7961	50.1092	15	83.3333	75	48.8184	50.0276	6	50.6605	49.0426	76.6667
361	b	43.3322	48.4032	18	66.6667	33.3333	50.466	44.1597	21	46.1931	47.5738	50
362	b	46.8651	48.0472	19	95	96.6667	46.6439	49.0132	3	48.7662	47.5652	76.6667
363	a	44.3039	46.5486	22	75	100	44.6863	51.6297	11	51.0904	50.4393	78.3333
364	a	49.0161	46.3611	18	58.3333	81.6667	49.5632	45.8026	24	49.3768	46.2413	51.6667
365	b	46.6156	47.2886	0	90	90	47.4556	54.1985	7	45.1625	50.6205	78.3333
366	b	37.4076	49.6128	23	48.3333	51.6667	46.2757	49.3945	25	46.2293	45.0064	83.3333
367	b	47.7427	47.6159	24	96.6667	95	43.49	48.9056	11	39.6349	53.7687	90
368	b	45.576	50.5518	29	78.3333	75	41.8238	47.674	21	41.914	48.3661	65
369	b	38.0612	48.8689	8	73.3333	85	46.0633	50.9477	7	44.4438	51.3747	73.3333
370	a	41.3821	45.5197	13	83.3333	96.6667	47.9587	45.3731	14	50.4272	49.2595	70
371	a	40.2495	40.0998	47	21.6667	91.6667	51.1362	46.5179	32	48.1967	37.9114	65
372	b	43.9417	40.8989	14	45	55	39.4479	45.8432	10	39.5912	41.1629	86.6667
373	b	42.9703	48.063	1	86.6667	96.6667	46.5958	46.34	7	50.2475	46.6109	71.6667
374	b	49.5735	48.2548	18	85	96.6667	47.9569	49.8942	7	48.0227	50.4474	86.6667
375	b	44.9106	48.5748	6	45	83.3333	43.2643	51.9323	15	45.4629	49.041	41.6667
376	b	50.5559	52.149	8	53.3333	53.3333	41.2162	49.2672	28	46.3725	50.3023	51.6667
377	b	41.4886	41.287	22	61.6667	73.3333	45.6487	46.5071
378	b	52.6697	43.3253	1	93.3333	91.6667	51.1723	44.4104	3	48.7662	47.5652	58.3333
379	a	41.9528	42.4181	21	36.6667	35	40.6937	40.4318	5	45.0178	46.8518	71.6667
380	a	51.8348	47.599	11	98.3333	95	47.975	53.0914	1	46.4032	45.1384	80
381	a	52.0682	54.2034	6	43.3333	81.6667	49.4294	48.745	1	50.7186	45.6368	81.6667
382	a	33.5489	49.6156	11	75	83.3333	42.6982	50.7048	8	48.6558	47.7239	40
383	b	39.8233	45.5378	9	93.3333	75	43.2226	46.3366	22	35.5848	42.6719	71.6667
384	a	49.0543	46.0775	16	55	70	50.2138	50.9124	13	50.2368	49.8393	75
385	b	40.8118	45.6786	3	91.6667	86.6667	35.8624	51.1054	8	49.2453	47.4596	85
386	b	46.1879	44.5282	15	61.6667	83.3333	47.9758	50.801	13	40.7102	52.432	56.6667
387	a	44.145	49.2948	3	50	25	42.0368	50.9882	6	51.336	46.7315	58.3333
388	a	47.0469	48.1312	6	70	100	45.6901	47.957	13	49.1293	47.7721	65
389	b	47.5911	50.4187	6	36.6667	90	51.5173	47.8713	6	48.1255	46.4687	91.6667
390	b	51.7767	52.8721	28	85	90	47.5359	45.302	32	46.8604	51.6499	43.3333
391	b	44.4635	49.6217	11	41.6667	50	48.5634	49.0697	12	52.6014	45.6944	93.3333
392	b	38.3233	52.4181	26	73.3333	36.6667	47.3344	43.1906	35	39.457	44.59	30
393	a	47.5554	41.7903	3	78.3333	51.6667	47.7688	45.7892	25	47.5762	48.2413	58.3333
394	a	39.1225	48.2788	13	50	96.6667	50.9725	41.3086	13	44.3793	45.5253	96.6667
395	b	43.3248	48.3749	2	88.3333	91.6667	38.6431	45.2864	6	51.2567	46.2412	85
396	b	45.794	51.4474	5	61.6667	88.3333	45.9623	44.8553	16	42.3177	49.4755	36.6667
397	b	49.6964	56.2488	35	30	68.3333	49.9403	49.512	11	49.9896	50.3552	61.6667
398	b	36.7349	44.7334	18	36.6667	73.3333	38.7325	54.1358	9	42.0443	50.7767	55
399	b	52.815	51.0686	2	80	98.3333	52.0466	45.6043	1	53.8484	37.0546	96.6667
400	b	48.8428	49.9129	11	100	91.6667	52.7031	51.3323	10	49.5213	46.1972	73.3333
401	b	46.5033	52.6657	11	86.6667	98.3333	48.8634	48.3966	19	48.7118	52.7866	78.3333
402	b	45.7048	53.7753	14	40	85	46.7848	58.2272	5	48.4154	46.8636	53.3333
403	b	50.1631	39.6989	11	76.6667	96.6667	50.2619	45.563	3	49.8785	39.9046	100
404	b	50.5352	48.0785	7	93.3333	85	48.7032	48.3312	6	51.081	47.8525	91.6667
405	b	50.0686	47.9893	12	53.3333	81.6667	51.716	47.3077	15	45.6642	48.8086	65
406	b	37.1796	38.7181	47	30
407	b	46.9378	48.1818	2	35	100	48.9466	48.205	2	47.2507	47.5037	70
408	b	40.8229	52.0759	16	18.3333	70	47.1275	50.7262	10	47.5929	45.7648	63.3333
409	b	44.1163	41.8338	6	43.3333	41.6667	54.2099	46.5165	14	48.4647	46.2666	85
410	b	42.9019	44.3756	6	65	61.6667	46.7022	48.4611	3	48.2024	46.6446	60
411	b	49.6825	48.8555	6	98.3333	55	47.9752	48.6907	2	50.2824	45.6179	85
412	b	45.7161	49.1516	11	45	81.6667	46.8188	45.2773	2	45.3208	44.4325	50
413	b	43.5706	44.1105	4	63.3333	98.3333	48.8734	48.393	4	51.2903	46.7105	53.3333
414	b	47.8318	44.2345	18	88.3333	85	48.0134	43.4599	10	38.0874	49.568	65
415	a	46.5221	52.7381	37	43.3333	63.3333	45.3474	47.8424	11	46.7964	45.3197	73.3333
416	a	47.0568	46.123	2	63.3333	66.6667	49.6113	50.3209	1	48.13	51.2752	60
417	b	46.6877	44.7811	22	36.6667
418	b	54.3283	49.8108	29	70	60	38.008	47.0469	25	45.4723	46.3091	61.6667
419	b	34.4798	47.0769	24	63.3333	76.6667	42.1953	44.2224	35	37.8333	35.3669	50
420	b	45.8024	39.9071	19	83.3333	80	47.6083	46.5031	24	52.4163	49.6249	83.3333
421	a	43.107	48.7854	2	88.3333	50	47.5407	47.8986	1	47.977	47.9174	93.3333
422	a	49.0267	46.7448	6	58.3333	96.6667	51.4117	44.0093	21	51.3644	46.5643	85
423	b	50.0165	45.6078	9	83.3333	100	50.3304	46.6597	4	47.8446	51.286	38.3333
424	b	49.9991	47.2061	5	100	76.6667	44.6349	48.3522	2	49.4924	47.979	75
425	b	48.2841	45.0164	11	98.3333	86.6667	47.5407	47.8986	1	48.7032	48.3312	96.6667
426	b	42.3658	44.6444	12	70	78.3333	42.1769	50.7939	19	41.5448	46.0117	90
427	b	42.9515	42.4738	9	25	66.6667	50.773	52.7624
428	a	49.42	46.1582	0	100	90	48.1574	48.5572	1	48.7669	45.5564	91.6667
429	a	48.3277	48.619	0	60	56.6667	45.2175	47.995	1	48.63	48.5192	55
430	a	49.6756	47.7822	0	100	100	47.6776	44.9357	1	47.6044	45.1238	100
431	b	42.5015	48.4059	33	36.6667	53.3333	45.6089	51.3366	43	51.2952	49.7485	51.6667
432	b	51.0913	50.4811	12	81.6667	75	50.8325	54.1835	1	49.9287	47.9978	71.6667
433	b	43.4593	48.4498	29	46.6667	48.3333	40.5338	54.187	30	44.0058	51.8094	68.3333
434	a	49.8846	44.5033	29	83.3333	68.3333	48.0434	43.9969		51.1543	43.2638	85
435	a	42.047	51.3179	16	86.6667	80	45.4973	47.812	10	43.5371	50.3211	91.6667
436	b	42.1623	51.2301	9	91.6667	81.6667	48.5568	48.7073	2	46.3333	49.6785	86.6667
437	b	47.4617	44.766	4	100	100	46.068	47.7126	19	49.871	50.6455	88.3333
438	b	41.8534	52.6701	15	35	60	43.1702	48.275	18	42.2441	44.3531	60
439	a	49.1641	46.7791	0	100	85	49.13	45.7633	1	43.5731	47.0642	61.6667
440	b	52.312	47.9667	10	71.6667	86.6667	49.2194	47.4951	1	48.5562	51.016	80
441	b	42.7009	48.2476	13	55	83.3333	48.2006	47.7012	12	52.4378	42.915	90
442	b	47.8856	43.3627	17	80	71.6667	43.0256	48.779	16	47.9489	52.9442	75
443	a	45.0525	34.8483	20	48.3333	80	49.1397	46	32	42.0123	47.9727	65
444	a	49.6352	34.3093	32	3.33333	20	48.9395	47.8203	21	46.1072	38.9436	45
445	a	44.7273	48.5512	5	66.6667	85	51.3442	52.9417	7	44.1283	49.425	60
446	b	36.2081	47.9126	28	25	43.3333	41.7631	40.3412	40	35.7255	47.4083	21.6667
447	b	49.6302	45.058	5	58.3333	41.6667	50.5172	53.3833	6	48.4979	48.6808	53.3333
448	b	42.3124	49.9808	4	66.6667	100	45.3815	44.6212	6	46.8302	49.3218	96.6667
449	b	48.6739	44.1555	9	85	78.3333	46.3598	47.5716	2	51.4441	48.0594	90
450	b	41.1266	49.1901	13	76.6667	73.3333	46.8153	52.2273	9	49.6222	48.5809	90
451	b	41.0822	43.3502	12	93.3333	95	43.8154	44.3673
452	b	43.4918	42.4532	7	70	51.6667	51.3072	51.0222	1	53.8469	48.642	83.3333
453	b	50.9059	52.0611	18	83.3333	85	46.8947	50.2741	11	51.5121	45.0737	83.3333
454	a	50.6535	47.0101	11	41.6667	58.3333	50.6838	46.6298	3	46.8186	47.8077	58.3333
455	a	37.2711	50.3949	10	65
456	a	46.8904	47.2602	8	58.3333	86.6667	44.1074	47.3748	35	51.8622	46.9506	56.6667
457	b	44.9711	41.2943	10	100	98.3333	46.7323	44.2244	5	46.7323	44.2244	98.3333
458	b	47.5892	40.3812	18	96.6667	91.6667	50.3259	49.2205
459	b	54.1779	43.7126	1	86.6667	90	52.3332	46.81	5	44.4059	44.5787	83.3333
460	b	45.1278	47.9726	7	30	95	47.0859	47.6855	14	46.0699	48.9275	61.6667
461	a	47.4034	45.0234	13	66.6667	60	50.1978	46.6424	2	46.5634	49.5269	71.6667
462	b	45.0568	51.8839	3	65	63.3333	49.1293	47.7721	4	49.1561	49.1136	78.3333
463	b	48.2078	47.6037	3	55	81.6667	48.9962	51.6804	8	50.6819	51.8038	50
464	b	49.9629	44.6129	6	100	46.6667	44.6754	46.6717	3	50.3092	46.9594	56.6667
465	b	42.1288	41.2895	23	45	70	44.7955	48.6186	6	49.1853	46.4793	23.3333
466	b	52.3359	42.1559	21	73.3333	80	40.5033	50.4477	7	47.6658	47.7172	78.3333
467	b	43.5467	54.8809	25	33.3333	31.6667	55.2645	43.7295	17	42.1966	51.1283	43.3333
468	b	49.3547	46.4993	2	91.6667	95	48.6698	51.4763	17	52.969	50.7077	58.3333
469	b	47.6524	52.2121	7	38.3333	83.3333	52.1268	44.8705	7	51.4798	44.1416	53.3333
470	b	50.2273	47.2525	9	91.6667	88.3333	50.8781	54.6628	12	53.8771	46.246	91.6667
471	a	39.9871	48.7032	9	95	100	44.844	45.8125	5	44.3126	45.4083	95
472	b	37.1995	46.1251	40	30	50	38.7992	54.6866	42	48.3467	48.4316	18.3333
473	b	45.757	48.9526	4	85	46.6667	47.84	50.8803	5	45.1364	49.8202	56.6667
474	b	44.851	46.5433	12	70	81.6667	43.2803	44.4449	19	49.1777	54.2614	26.6667
475	b	45.1034	48.825	10	65	100	49.3562	48.933	7	49.5209	47.3535	88.3333
476	b	38.6068	52.9657	13	70	38.3333	42.8208	49.8496	17	40.8149	53.6715	11.6667
477	b	51.1406	51.3243	7	45	90	51.1723	44.4104	7	47.8121	48.0992	85
478	b	49.3875	48.6296	14	25	100	47.767	46.6676	2	45.114	48.2466	88.3333
479	b	47.6597	45.8398	5	58.3333	75	50.1208	50.1517	1	49.6728	48.6187	93.3333
480	b	43.6938	47.873	10	70	63.3333	42.7306	49.2687	4	41.9796	48.3752	66.6667
481	a	43.4345	45.0645	13	71.6667	75	52.3341	46.8518	9	47.9995	49.4698	85
482	a	52.3965	42.5621	27	50	46.6667	51.4779	44.1964	18	47.0317	47.2061	91.6667
483	a	45.7166	51.2601	17	55	60	50.6938	44.5165	18	44.5819	46.7233	58.3333
484	b	46.6915	53.4402	4	61.6667	60	41.502	50.6328	6	43.394	50.8214	71.6667
485	b	49.7783	50.2198	10	33.3333	73.3333	30.4925	53.4986	12	48.2647	49.385	80
486	a	45.7573	47.3181	8	61.6667	78.3333	45.4468	48.5171	8	47.5748	48.9144	58.3333
487	a	48.0763	51.4657	16	73.3333	75	44.4228	53.5912
488	b	43.7826	45.5415	3	53.3333	6.66667	46.5222	47.4804	18	43.4668	46.7122	43.3333
489	b	43.9193	54.2675	27	45	63.3333	46.4514	54.563	10	47.0744	52.9226	0
490	a	44.5099	44.0278	7	43.3333	38.3333	46.4426	47.3997	13	46.9794	44.8488	46.6667
491	b	43.4074	55.9249	28	43.3333	15	36.8004	50.5057	42	29.5182	45.9717	30
492	b	41.8627	47.2055	2	83.3333	85	47.8853	47.9112	12	51.0311	50.664	80
493	b	44.807	53.2989	6	71.6667	73.3333	49.7112	49.4237	2	51.6151	46.1124	63.3333
494	b	49.5665	47.8328	13	100	75	46.7487	47.6471	20	47.4589	49.5268	80
495	b	40.5783	54.5103	3	75	81.6667	51.1703	47.5337	17	45.986	52.3439	51.6667
496	b	50.0521	49.4104	5	63.3333	95	49.6504	49.1171	5	51.239	48.9906	68.3333
497	a	47.8558	49.3983	21	68.3333
498	b	45.5906	52.3041	28	63.3333	83.3333	51.8072	48.2663	20	46.9014	47.5565	65
499	b	50.8918	46.6022	1	88.3333	80	50.1968	46.3007	3	49.193	44.9973	81.6667
500	a	48.8448	46.6092	4	100	96.6667	44.1986	48.3334	5	46.4035	47.8713	100
501	a	47.7586	49.1521	20	85	63.3333	47.9097	46.1811	5	49.2148	47.0894	91.6667
502	a	49.7294	53.7318	15	28.3333	41.6667	45.0336	46.759	21	45.8762	53.3933	63.3333
503	b	49.9093	52.6952	16	66.6667	83.3333	47.6764	47.8193	10	44.0428	48.3127	68.3333
504	b	46.0273	51.0249	10	43.3333	70	44.7606	48.2765	3	50.9281	46.5454	60
505	a	36.2612	44.1122	21	25	46.6667	40.8948	49.9803	3	42.758	50.8462	51.6667
506	b	47.8937	50.0786	12	83.3333	88.3333	48.5643	50.0166	5	48.2076	49.4422	73.3333
507	b	41.0409	44.0427	26	80	68.3333	52.0559	43.5703	39	38.8223	36.1112	15
508	b	49.0579	52.0289	21	63.3333	98.3333	48.7045	52.0588	5	51.1658	49.1786	81.6667
509	b	41.7685	49.2233	9	45
510	b	41.7123	48.4974	15	91.6667	46.6667	45.4065	49.7004	3	44.7004	48.7449	100
511	b	45.018	49.8077	17	68.3333	45	48.5494	47.5576	8	48.1907	51.5819	50
512	b	44.8873	52.3405	33	93.3333	70	44.4378	46.9046	22	41.4183	50.2681	86.6667
513	b	47.61	45.8713	15	93.3333	91.6667	49.6121	48.3121	6	45.4226	44.0528	93.3333
514	a	49.0663	48.5381	12	83.3333	55	50.7179	47.6456	2	49.13	45.7633	100
515	a	49.7492	51.8441	18	71.6667
516	b	41.6242	52.8635	14	56.6667	43.3333	50.8662	48.4418	4	45.0532	47.94	81.6667
517	b	49.1853	44.0769	2	96.6667	78.3333	51.1977	51.2671	7	47.728	46.5507	88.3333
518	b	47.2573	49.0817	1	41.6667
519	b	44.1328	43.8839	16	85	58.3333	46.4286	49.7342	10	49.8233	46.902	70
520	b	47.7843	48.9293	20	70	50	43.6076	52.0766	14	51.8804	44.1304	41.6667
521	b	43.882	46.9674	11	71.6667	56.6667	43.3761	49.25	17	36.5268	46.0735	55
522	b	47.6556	46.3506	7	96.6667	53.3333	46.1249	51.2962	1	50.2462	47.7254	83.3333
523	a	43.5015	49.4043	4	80	58.3333	48.8954	52.5358	7	47.9712	56.1311	80
524	b	46.366	50.845	30	66.6667	41.6667	43.8814	52.5894
525	a	43.3016	51.4574	22	33.3333	70	47.7464	49.5967	2	45.9272	48.1983	60
526	b	45.1677	51.0157	7	90	71.6667	39.7234	50.0333	11	45.3618	50.0463	78.3333
527	a	47.9801	54.0919	3	73.3333	81.6667	49.7186	51.1487	9	47.3115	47.766	90
528	b	44.293	40.9229	4	73.3333	41.6667	46.8552	40.6076	4	46.2795	44.5305	96.6667
529	b	47.8697	47.0896	6	60	71.6667	49.1293	47.7721	1	51.2179	44.8897	86.6667
530	b	47.9747	53.1805	14	80	80	50.4787	47.4559	8	50.2636	46.4802	81.6667
531	b	45.2192	44.6073	24	63.3333
532	a	47.0286	49.8825	25	50	91.6667	49.8421	47.445	23	51.2563	45.5895	88.3333
533	a	44.7974	47.9937	14	78.3333	56.6667	51.7939	46.2397	18	46.9405	52.9236	81.6667
534	a	54.9874	44.3139	22	100	40	45.5111	51.5413	8	39.8689	46.4778	76.6667
535	a	45.3782	54.0612	1	70
536	b	50.0237	51.371	5	55	76.6667	47.4601	46.3616	5	48.959	47.7103	90
537	b	45.9022	46.6589	8	100	76.6667	43.7626	49.2523	15	42.5996	48.9225	76.6667
538	b	46.4758	41.0131	21	93.3333	81.6667	43.5315	43.668	16	35.1599	41.72	93.3333
539	b	49.0539	49.0328	6	85	86.6667	45.9572	50.8561	20	51.2807	53.3665	55
540	b	45.9947	45.1822	15	18.3333	25	40.6069	47.9024	23	39.0019	41.5215	23.3333
541	a	47.6815	47.0306	0	81.6667	73.3333	43.9087	47.9384	2	44.2718	48.1453	76.6667
542	a	51.5334	47.7406	12	56.6667	78.3333	46.2618	49.0307	1	53.8865	40.5711	93.3333
543	b	45.6048	50.9904	12	90	41.6667	46.7046	47.9717	24	46.8098	54.6838	30
544	b	45.3001	44.1279	20	1.66667	66.6667	42.2567	43.8174	25	41.6096	43.6936	81.6667
545	a	44.7852	45.99	0	76.6667	68.3333	46.9584	53.2351	3	48.2204	47.7912	70
546	b	45.5561	49.759	7	93.3333	51.6667	47.068	46.4963	7	48.303	50.19	58.3333
547	b	47.3878	46.5915	11	85	76.6667	49.2247	49.3768	7	45.8387	46.5083	81.6667
548	b	48.6285	46.0855	10	95	91.6667	43.3427	48.806	4	49.8638	49.3331	63.3333
549	b	50.5817	48.5996	5	65	71.6667	47.6023	48.2471	7	49.4192	48.167	53.3333
550	a	49.6281	48.1813	4	63.3333	70	51.4791	49.1171	2	48.8393	47.3772	66.6667
551	a	42.8097	46.9319	6	100	76.6667	37.5857	47.2366	13	49.4724	46.732	51.6667
552	a	38.8862	47.8174	4	100	85	45.6256	52.7407	3	50.2186	48.3927	91.6667
553	a	42.1778	47.0419	7	95	63.3333	41.4861	48.3968
554	a	51.5337	45.3905	4	100	78.3333	49.0113	45.472	2	49.0113	45.472	78.3333
555	a	51.1074	50.3503	14	75	78.3333	49.4286	50.7538	8	49.0561	47.9601	50
556	b	40.0796	45.8197	15	88.3333	56.6667	41.6638	44.8467	15	49.3021	51.6463	83.3333
557	b	38.1185	49.4739	11	70	43.3333	45.1239	44.5165	10	49.1539	45.1034	70
558	b	50.1978	46.6424	5	78.3333	81.6667	49.6998	46.2751	5	48.8069	50.5641	58.3333
559	b	48.4315	46.7329	1	93.3333	95	44.2974	46.2006	8	48.4475	51.0028	75
560	b	50.8548	44.5776	2	96.6667	71.6667	46.0155	46.9325	6	52.969	50.7077	75
561	a	52.4457	50.4354	1	85	81.6667	50.3642	50.0255	5	49.48	48.4737	95
562	a	49.5588	46.9124	16	68.3333	100	44.482	47.0451	12	51.801	44.2331	71.6667
563	a	48.0132	51.0859	39	50	73.3333	49.0042	54.8001	28	48.6085	50.1129	31.6667
564	b	46.0024	43.4742	1	100	91.6667	47.2306	48.1452	2	49.7001	48.1918	98.3333
565	a	43.5843	53.5342	14	63.3333
566	a	45.3316	48.1559	2	100	93.3333	50.3548	47.4387	9	47.2507	47.5037	91.6667
567	b	47.6359	45.8358	14	100	95	45.8619	50.1709	11	48.7206	47.0859	90
568	a	49.1766	38.0744	12	80	85	48.6616	44.8306	11	47.8291	41.2498	70
569	b	47.4951	47.4193	3	86.6667	80	47.6403	45.6037	10	48.4134	49.987	73.3333
570	b	43.842	47.9537	11	76.6667	83.3333	52.764	47.2382	8	50.6819	46.0679	83.3333
571	b	47.2094	49.7802	5	15	11.6667	44.1001	52.4636	3	47.3876	44.5408	10
572	b	50.3071	50.0828	4	96.6667	86.6667	47.8943	45.5187	16	48.0843	49.0619	85
573	b	46.7965	46.7721	3	76.6667	80	48.279	43.7913	3	46.6932	45.5334	96.6667
574	a	40.8229	41.2985	10	78.3333	90	42.954	50.0839	5	46.6495	42.6509	78.3333
575	a	52.3802	48.2202	7	56.6667	91.6667	51.3985	47.5801	8	45.0469	48.1051	75
576	b	48.7053	50.9177	16	81.6667	75	48.1429	49.1643	20	46.6946	49.7574	76.6667
577	b	48.8851	43.4558	8	61.6667	71.6667	48.8127	48.0864	11	44.4935	46.5086	68.3333
578	b	48.7015	42.3014	7	60	81.6667	38.2123	46.863	13	38.98	47.6457	95
579	b	45.4923	41.9061	11	46.6667	60	45.6982	49.4635	18	44.6076	51.3701	56.6667
580	a	41.0524	49.9248	24	70	68.3333	47.2286	45.1184	34	40.645	44.4291	48.3333
581	a	40.4881	43.253	32	65	33.3333	54.5734	39.6364	42	48.3401	48.3617	23.3333
582	b	46.7968	44.8468	16	36.6667	70	48.143	48.4275	12	47.4954	46.1525	58.3333
583	b	42.1544	41.8051	10	53.3333	93.3333	44.3965	46.6926	9	45.7862	45.7321	75
584	b	44.1341	51.8973	34	33.3333
585	a	44.858	45.5233	4	48.3333	75	44.2718	48.1453	3	50.5754	48.9672	60
586	a	43.5481	51.2606	6	50
587	a	51.2572	41.4674	16	43.3333	53.3333	41.0951	43.3468	5	47.9038	48.1055	0
588	a	42.6252	46.7418	14	61.6667	20	49.9073	44.2856	10	44.6404	45.3622	71.6667
589	a	46.7371	45.7187	6	41.6667	60	42.7619	49.3428	2	41.4403	49.1865	75
590	a	47.8485	47.2843	1	83.3333	70	45.4719	50.6945	5	53.032	49.9417	83.3333
591	a	45.8059	50.0362	7	60	50	49.6048	48.6378	9	48.794	44.5479	56.6667
592	b	55.1546	45.9193	8	81.6667	66.6667	52.2885	46.2674	24	44.9415	45.2822	61.6667
593	b	42.4459	50.0399	8	85	100	50.4905	47.6411	5	50.2948	51.159	93.3333
594	b	43.4055	47.9561	26	50	41.6667	51.6526	43.2345	14	51.6475	44.46	46.6667
595	b	45.4385	47.6073	7	100
596	a	47.4951	47.4193	3	91.6667	76.6667	49.6121	48.3121	31	50.353	53.1943	93.3333
597	a	40.3578	45.9861	10	68.3333
598	a	47.3932	51.0576	15	56.6667	56.6667	53.1668	50.1022	15	48.5306	46.4042	65
599	a	43.0607	45.523	9	50	73.3333	44.6063	44.2137	12	49.6503	48.1769	48.3333
600	b	47.7552	49.5542	5	80	85	40.6897	47.8371	3	49.0207	48.0588	66.6667
601	b	51.1031	47.3129	14	88.3333	100	49.0569	45.9513	2	49.2671	44.8511	100
602	b	46.0454	53.765	20	50
603	a	50.9524	52.5822	7	75	96.6667	48.7032	48.3312	3	47.4951	47.4193	85
604	a	47.7145	44.4763	36	61.6667	75	49.2939	46.1926	8	46.1599	46.5998	86.6667
605	a	40.9265	48.9826	15	83.3333	60	48.1686	48.0586	4	49.609	41.1146	100
606	a	45.324	47.8833	2	51.6667	61.6667	47.8434	53.454	60	41.7021	43.1389	28.3333
607	b	48.4817	47.6179	20	80	91.6667	50.3642	50.0255	3	48.917	51.9956	83.3333
608	a	45.6451	46.9593	5	90	88.3333	34.0855	42.3381	1	51.234	44.7589	75
609	a	47.9883	50.2362	18	78.3333	71.6667	48.596	49.5541	13	44.4249	47.1024	80
610	a	42.7061	46.4389	10	85	38.3333	44.3432	48.7306	7	47.5567	47.7678	65
611	b	48.5034	53.8291	18	86.6667	70	44.4723	50.7492	1	46.7179	51.1653	75
612	a	43.5488	54.3238	10	53.3333	100	47.632	44.4564	23	48.731	45.3138	85
613	a	44.8634	46.0486	5	46.6667	80	48.4132	47.9363	1	43.9522	45.8052	95
614	b	43.0443	46.4415	15	0
615	a	47.6079	46.3401	22	86.6667	73.3333	42.3172	46.0209	5	51.7798	44.5329	86.6667
616	a	45.6215	44.8885	3	86.6667	100	40.6505	48.2446	1	43.3494	46.0884	100
617	b	44.3331	43.3736	18	60	60	46.5482	49.6996	15	49.131	46.8586	75
618	a	48.7216	54.7951	5	100	100	49.2925	51.7078	8	49.4581	49.2081	50
619	b	47.7349	46.2889	23	76.6667	33.3333	47.9753	47.9804	24	51.7839	44.379	66.6667
620	a	48.2273	44.7683	6	51.6667	33.3333	45.3184	46.9955	4	47.3942	47.1769	20
621	a	40.5908	39.6313	24	63.3333	40	41.2299	47.658	21	44.0607	49.2789	50
622	a	49.7782	48.8847	9	60	83.3333	52.2882	42.7954	11	51.6363	45.8126	91.6667
623	b	45.7827	47.7234	3	70	86.6667	43.8531	54.8484	2	50.5476	47.5838	76.6667
624	b	46.3779	48.0209	19	85	78.3333	49.0922	48.3975	6	46.7183	47.7107	75
625	b	45.4775	46.0366	23	35	95	40.4537	48.2906	20	44.3063	51.192	78.3333
626	b	46.413	50.0758	23	45	41.6667	42.553	48.817	3	40.9308	49.3557	68.3333
627	b	42.2272	48.1795	14	63.3333	48.3333	48.1752	48.3061	2	52.3743	53.8555	73.3333
628	b	49.4024	44.9299	30	91.6667	86.6667	41.4766	40.4967	4	33.321	45.9007	78.3333
629	a	33.3772	46.4024	48	46.6667	48.3333	44.9774	48.1956	28	37.6162	49.4847	23.3333
630	a	41.9855	45.8714	4	90	53.3333	49.3935	47.6011
631	b	48.2033	46.6865	6	95	70	44.4542	49.9573	20	47.33	49.099	68.3333
632	a	48.8386	49.386	17	80	51.6667	47.1345	51.1191	28	44.8215	49.9534	26.6667
633	b	49.1681	42.5418	12	95	81.6667	48.7206	47.0859	12	44.5613	46.5275	85
634	b	45.3441	47.7099	5	66.6667	28.3333	45.3739	45.349	9	50.3623	48.7481	53.3333
635	a	44.2823	42.3203	35	33.3333	58.3333	44.0883	48.0742	21	46.5653	39.2092	48.3333
636	a	47.8378	46.5648	13	70	61.6667	45.3385	51.9431	7	45.3051	54.6543	80
637	b	47.3034	43.7504	8	83.3333	93.3333	45.3859	47.4949	4	50.1428	43.5763	66.6667
638	a	46.3199	43.4278	6	81.6667	96.6667	49.8831	47.5185	2	49.1113	46.6255	93.3333
639	b	47.0811	43.9355	1	63.3333	61.6667	45.6266	47.4805	11	43.233	49.8043	71.6667
640	b	46.0822	50.0999	20	58.3333	53.3333	45.7214	48.3691	11	45.9469	47.6315	38.3333
641	b	47.506	52.1581	8	70	85	45.5382	45.91	5	46.7009	48.956	96.6667
642	b	46.5547	50.6672	7	75	56.6667	43.1389	53.6613	15	43.518	46.6038	50
643	b	50.9374	35.3865	29	61.6667	78.3333	48.1041	48.9083	1	37.3163	44.297	95
644	a	41.0545	47.5849	2	91.6667	80	43.9818	47.7504	2	48.2441	45.3623	85
645	a	51.5726	48.5874	8	73.3333	61.6667	50.695	49.5538	8	48.3085	50.6376	51.6667
646	a	54.0183	45.6705	16	60	30	48.8825	49.6011	13	44.609	45.9853	85
647	a	44.1161	46.2345	5	93.3333	90	49.0663	48.5381	5	47.3854	46.2665	80
648	a	46.5902	36.0502	30	73.3333	70	40.8386	45.5799	17	50.0367	40.9186	70
649	a	42.5359	51.3329	14	75	90	49.4542	49.2247
650	b	51.063	46.7059	11	93.3333	66.6667	50.5361	48.1203	4	50.6999	46.499	76.6667
651	b	46.0256	47.1701	6	95	75	49.0779	43.6008	12	49.2636	44.5032	71.6667
652	b	46.0204	50.3566	4	46.6667	51.6667	44.5001	49.1447	34	49.4505	52.8459	60
653	b	50.1344	48.4024	23	83.3333	76.6667	35.2392	52.0867	27	36.4219	51.8777	40
654	b	47.5293	44.0344	9	76.6667	66.6667	49.2017	49.5929	4	50.0192	46.5645	83.3333
655	b	45.9618	42.8973	21	78.3333	71.6667	46.515	43.687	14	42.8505	44.1338	38.3333
656	b	43.4607	46.4054	5	93.3333	96.6667	50.7179	47.6456	1	47.0586	45.3498	90
657	b	48.0685	39.0977	25	60	35	48.5575	49.9015	31	41.5351	48.1928	66.6667
658	b	44.3575	43.2103	25	53.3333	60	51.4167	44.326
659	a	45.2554	40.2428	18	70	88.3333	48.8393	47.3772	3	50.2062	48.8874	95
660	b	48.5913	43.2929	12	78.3333	85	44.0523	45.4132	18	38.2177	40.8395	53.3333
661	a	53.4481	45.964	23	33.3333	58.3333	51.7291	45.8767	26	47.764	41.7248	50
662	a	50.3625	45.0629	11	86.6667	58.3333	49.1997	46.9804	1	47.5842	45.7653	100
663	a	51.6329	49.2684	13	78.3333	46.6667	48.8194	51.4046	17	36.8802	53.5325	60
664	a	47.9063	44.0583	8	60	78.3333	51.5173	47.8713	5	48.4786	45.7613	70
665	b	48.4931	43.4853	17	78.3333	90	51.7616	47.787	7	48.159	46.2811	75
666	a	51.5594	42.2941	3	83.3333	81.6667	50.7387	41.3991	2	42.0193	40.9147	66.6667
667	b	41.1528	52.0833	3	85	60	46.4584	50.2552	16	39.1979	46.3819	61.6667
668	b	47.5055	43.7799	11	95
669	b	50.949	48.5957	7	96.6667	98.3333	49.4294	48.745	4	47.9038	48.1055	90
670	b	48.2216	49.5474	8	53.3333	78.3333	46.9621	47.8631	7	48.1303	43.5669	100
671	b	51.816	48.4612	10	100
672	b	47.6758	45.709	4	90	88.3333	45.8463	42.8705	3	42.1072	44.8762	85
673	a	48.5881	54.7501	11	33.3333	45	42.2162	49.9045	28	36.8104	45.6981	23.3333
674	b	41.4329	45.754	18	45	71.6667	48.1934	40.9991	41	46.8856	48.1538	33.3333
675	a	36.8514	42.7897	29	0	88.3333	45.5035	47.1087	19	36.1266	48.0266	55
676	b	54.3658	50.7779	5	78.3333	73.3333	47.1505	49.6531	2	51.5611	49.1239	75
677	b	47.7605	44.8793	19	83.3333	90	51.7929	45.2577	10	55.5715	40.9778	78.3333
678	a	42.2445	53.5861	23	50	88.3333	43.4922	47.833	14	48.6764	45.1558	61.6667
679	a	53.6169	44.1112	9	83.3333	100	50.3548	47.4387	10	49.5431	48.2893	61.6667
680	a	47.9838	46.7906	19	18.3333	91.6667	49.9722	51.6004	10	50.8805	49.1895	73.3333
681	b	50.8806	44.7887	8	78.3333	90	48.959	47.7103	3	50.8035	46.9629	83.3333
682	b	50.0549	38.8293	14	81.6667	61.6667	41.1596	54.1859	27	43.7144	50.3457	31.6667
683	b	51.4157	49.1262	17	41.6667	28.3333	33.923	39.9926	30	40.4129	45.3268	58.3333
684	b	41.2167	45.9445	12	81.6667	45	43.8983	54.6668	20	41.6463	44.6333	98.3333
685	a	43.0976	47.3213	5	95	98.3333	46.4342	43.5189
686	b	52.4986	43.2216	6	83.3333
687	b	46.319	49.3258	12	81.6667	63.3333	44.5335	45.5073	12	44.4815	51.3141	60
688	b	47.5055	43.7799	29	60	90	44.13	51.877	1	46.7409	44.2245	73.3333
689	b	45.0227	57.347	28	90	20	47.943	48.9523	8	48.0564	52.7155	98.3333
690	a	44.3041	42.0708	34	40	25	43.4409	43.1882	35	43.188	45.11	33.3333
691	b	49.13	45.7633	0	95	90	50.946	45.5362	5	48.8393	47.3772	58.3333
692	a	47.3584	41.5807	11	80	80	53.4117	49.3488	5	49.4649	54.6821	61.6667
693	a	43.1682	51.1396	21	40	73.3333	48.8279	44.166	12	49.0207	48.0588	71.6667
694	b	54.8307	46.6644	3	83.3333	100	51.581	45.0965	2	51.6587	49.715	93.3333
695	a	42.1102	53.1989	15	91.6667	80	37.5196	51.4204	6	48.5352	47.6306	70
696	a	50.191	53.0452	7	71.6667	78.3333	47.1278	47.0077	5	46.9979	51.0789	83.3333
697	a	49.3733	46.7416	4	85	100	46.8102	46.5979	7	49.097	46.5583	100
698	a	47.7307	47.4399	12	83.3333	83.3333	52.3958	47.2003	11	50.3665	55.9046	83.3333
699	b	41.4939	50.9919	28	65	76.6667	45.9697	50.9993	12	50.1813	28.0049	56.6667
700	b	49.7833	47.0989	22	93.3333	76.6667	44.5663	47.9108	15	48.9826	49.4004	60
701	a	47.8154	45.67	27	85	53.3333	45.5128	36.5069	28	46.7324	39.4012	98.3333
702	b	51.0791	46.5751	16	75	60	48.3097	45.2465	9	49.8651	46.3719	96.6667
703	a	46.1094	47.3566	0	58.3333	46.6667	48.064	55.1227	1	49.8232	46.9721	93.3333
704	b	45.7295	44.6566	8	83.3333	66.6667	49.9578	43.866	7	50.3368	46.2921	83.3333
705	a	42.7015	43.5554	14	60	61.6667	48.2669	48.3124	4	49.4924	47.979	35
706	b	46.0641	54.2149	40	15	0	45.4837	44.5095	16	40.7118	41.3757	71.6667
707	a	42.8026	50.7249	0	48.3333	56.6667	48.4475	51.0028	8	47.6138	47.7105	66.6667
708	a	50.2884	48.4947	5	85	56.6667	50.2993	55.9655	14	51.0485	46.7629	56.6667
709	a	42.5817	51.9696	9	55	53.3333	42.7158	49.8387	17	40.7213	50.8357	55
710	a	48.9612	46.356	3	80	60	33.2454	47.1293	12	47.1766	51.8723	68.3333
711	a	48.5909	41.1525	15	86.6667	78.3333	42.2239	48.2908	21	43.1417	47.1475	26.6667
712	a	41.1082	38.8738	32	68.3333	75	48.1823	42.7529	20	46.5927	42.0024	60
713	a	48.6984	52.186	4	63.3333	58.3333	51.9416	48.0855	7	49.3593	45.6894	66.6667
714	a	47.9906	43.7977	3	91.6667	83.3333	41.0598	53.075	16	46.5551	42.9589	95
715	a	46.1839	53.0735	21	75	48.3333	49.3756	47.1092	23	43.3248	54.0057	78.3333
716	b	43.7219	48.2182	12	78.3333	88.3333	46.7373	44.0203	8	45.2597	44.7189	88.3333
717	a	44.0258	42.1556	21	80
718	a	49.755	44.9404	5	85	46.6667	52.4769	48.1625	5	47.0642	46.175	45
719	b	40.3523	41.7338	45	45	20	36.7815	45.6694	40	46.8927	47.5852	36.6667
720	a	44.5686	41.0679	6	100	83.3333	46.8154	47.7641	34	47.4833	50.5433	48.3333
721	a	47.218	43.0409	18	76.6667	63.3333	41.9513	44.6752	16	42.2974	46.1866	53.3333
722	a	46.9217	46.5175	6	85	93.3333	47.1712	48.0592
723	a	26.0519	29.3062	37	93.3333	93.3333	47.8578	44.1778	15	48.7669	45.5564	60
724	b	47.6575	52.1884	31	66.6667	33.3333	44.8356	41.5584	20	40.4639	43.1118	26.6667
725	b	44.0772	47.4528	10	78.3333
726	b	52.5443	45.7516	18	43.3333	70	54.1757	51.2366	3	51.3804	50.8342	76.6667
727	a	49.4083	47.6189	18	95	95	45.9309	42.8264	11	40.5671	45.6258	80
728	b	52.8255	51.9874	3	66.6667	83.3333	52.1821	45.5866	19	48.2163	46.7498	85
729	b	49.3719	47.6793	13	41.6667	71.6667	46.139	49.2502	6	45.814	47.5729	55
730	a	49.9534	43.1307	12	73.3333	86.6667	46.6361	48.9977	22	49.0314	48.7713	75
731	b	49.7741	43.0633	19	83.3333	81.6667	53.3991	41.3875	10	50.9308	43.553	65
732	b	52.3298	44.096	11	100	100	49.3079	47.85	7	49.9878	44.0574	100
733	b	48.7625	46.561	9	66.6667	56.6667	43.4522	48.5611	4	45.6901	47.957	96.6667
734	a	42.6254	50.6378	10	31.6667	38.3333	48.7427	46.5463	3	52.9254	47.1051	88.3333
735	a	49.8655	49.2167	13	73.3333	53.3333	39.7994	44.3889	18	46.2669	52.9329	35
736	b	39.3927	48.3987	29	60	31.6667	42.0916	47.0213	28	38.2459	46.5094	56.6667
737	a	47.1812	52.2781	22	75	86.6667	48.107	49.0453	23	43.5902	46.9091	30
738	a	42.2894	40.9419	27	83.3333	80	45.0111	45.1916
739	a	44.5611	46.1484	5	35	58.3333	47.2713	52.8949	10	40.4776	54.3304	55
740	a	48.6191	42.8935	13	66.6667	96.6667	51.3672	45.7277	3	46.8244	46.6651	100
741	a	44.0094	47.9577	7	80	93.3333	45.3298	47.69	12	42.9054	51.3509	96.6667
742	a	47.9228	55.3297	6	63.3333	23.3333	48.5005	52.5875	20	49.9204	47.088	58.3333
743	a	51.316	43.8606	1	51.6667	75	47.6075	48.0781	6	47.4941	47.3775	58.3333
744	a	40.2161	44.0001		71.6667	25	42.9818	51.4673	6	50.8887	41.5382	28.3333
745	a	50.8195	40.1784	0	68.3333	86.6667	45.7468	55.2259	5	46.6212	48.592	76.6667
746	a	49.6024	45.7633	10	80	41.6667	43.379	48.7492	1	46.358	48.1075	66.6667
747	a	55.8563	50.0598	13	93.3333	0	50.7179	47.6456	7	47.8582	47.6262	61.6667
748	b	45.3738	49.7206	6	73.3333	71.6667	46.5657	51.083	5	49.72	45.6335	60
749	b	44.3073	50.6311	7	75	80	46.6993	45.8401	22	47.7949	52.4945	63.3333
750	a	31.8718	52.4268	44	51.6667	60	44.0264	51.2235	1	46.9701	49.0134	88.3333
751	a	51.0411	49.4559	21	96.6667	85	50.5914	48.8364	7	49.7436	46.8121	70
752	b	48.8107	46.809	10	95	96.6667	48.043	43.7336		49.7882	46.196	66.6667
753	b	43.2087	42.8692	1	85	91.6667	42.3503	51.9421	3	49.9724	47.0946	68.3333
754	a	46.4954	47.474		78.3333	73.3333	47.0795	48.053	2	47.3465	48.868	88.3333
755	b	42.5452	48.7599	15	76.6667	75	41.4325	48.0566	8	48.5035	49.506	96.6667
756	b	45.4637	53.2628	8	75	36.6667	51.0919	44.9241	13	46.5751	53.6698	53.3333
757	a	45.2996	49.2927	17	25	51.6667	47.2353	50.9793	34	48.9644	44.9096	40
758	a	43.5176	46.0413	13	28.3333	68.3333	46.1588	49.5184	4	48.4334	45.8544	61.6667
759	b	46.724	51.2062	14	35
760	b	43.6879	48.5818	8	75	86.6667	42.9307	52.7915	16	49.9411	47.937	70
761	b	44.2469	47.6602	8	65	23.3333	46.5514	43.2709	20	39.1924	48.8153	38.3333
762	a	50.8491	47.7588	1	70	78.3333	48.1373	55.3685	2	46.2181	48.416	90
763	a	40.0453	54.1944	28	76.6667	38.3333	43.6463	46.494	37	42.3034	52.3733	36.6667
764	a	45.3282	51.6117	22	76.6667	78.3333	40.8976	52.4461	8	45.8026	49.0497	58.3333
765	a	52.873	46.3525	1	95	91.6667	50.6723	47.1663	2	46.4395	44.3661	93.3333
766	b	50.0879	44.5557	6	83.3333	91.6667	47.9038	48.1055	13	50.6925	51.2254	81.6667
767	b	48.7032	48.3312	6	100	85	46.358	48.1075	8	48.6176	49.0139	85
768	b	49.3214	49.926	2	68.3333	61.6667	50.4404	46.756	2	48.7032	48.3312	80
769	a	48.2581	54.8062	11	6.66667	33.3333	49.6179	51.5885	15	47.352	55.1474	28.3333
770	a	49.9079	47.358	14	38.3333	90	53.6057	47.5443	1	53.3958	48.1398	80
771	b	45.8995	50.0343	17	68.3333	88.3333	46.2462	50.078	13	51.3579	42.6994	75
772	a	50.3813	45.5359	2	90	45	46.8901	49.0918	12	41.2304	49.0345	96.6667
773	b	46.068	47.7126	3	91.6667	95	49.0599	48.9056	3	48.959	47.7103	53.3333
774	a	42.2534	48.1853		68.3333	73.3333	47.4772	51.943	2	47.4265	46.7975	61.6667
775	a	52.1791	48.6681	12	28.3333	83.3333	51.3529	47.1008	15	47.1206	48.0489	71.6667
776	a	49.1293	47.7721	5	80	45	50.3333	43.9938	1	49.3851	47.1512	68.3333
777	a	49.0663	48.5381	2	100	55	48.3495	50.7111	1	48.7669	45.5564	83.3333
778	a	50.481	47.7042	10	90	83.3333	44.6405	48.1984
779	b	50.0551	44.2926	23	86.6667	80	49.1597	39.6065		49.8033	42.8573	50
780	b	43.5544	44.3479	31	50	70	43.8974	46.1959	28	42.2368	43.5659	58.3333
781	b	50.3502	46.9278	16	20	41.6667	53.2567	41.6418	19	47.6065	48.0362	41.6667
782	b	54.8512	52.6127	7	88.3333	83.3333	50.5811	46.2078	2	50.6999	46.499	90
783	b	47.8466	51.2427		43.3333	61.6667	44.4783	48.78	2	51.6803	51.8261	60
784	a	49.7652	51.2542	26	41.6667	65	45.7981	50.8361	18	49.1477	46.8686	61.6667
785	b	48.6218	48.8031	6	68.3333	35	50.1541	53.1764
786	b	48.2077	50.8252	28	61.6667	35	43.5206	48.5617	27	45.1686	44.9501	46.6667
787	b	47.5295	53.7524	20	100	91.6667	48.4411	44.9189	1	43.9764	45.9394	90
788	b	49.8229	51.2768	2	83.3333	66.6667	46.3713	47.9082	3	49.1091	48.4136	86.6667
789	a	48.0795	50.4792		61.6667	88.3333	49.0962	42.3974	4	48.959	47.7103	70
790	a	49.6279	43.8461	15	56.6667	66.6667	42.1124	41.108	16	38.8324	48.0506	85
791	a	47.9908	50.2278	18	70	83.3333	48.3745	47.1677	9	49.7234	47.5314	85
792	a	44.5303	52.0689	25	10	88.3333	51.7848	48.7646	11	49.5764	44.8625	45
793	b	50.3004	52.8003	7	85	78.3333	48.4513	50.7653	1	49.193	44.9973	90
794	a	45.9898	41.5609	8	75	70	51.3586	42.0805	18	52.9946	39.4341	71.6667
795	a	52.9781	48.1829	1	45	100	49.3657	51.5198	9	47.1116	51.5392	68.3333
796	b	43.6218	48.8993	4	83.3333	71.6667	35.799	50.9732
797	a	42.159	49.8546	10	71.6667	61.6667	53.1421	45.5322	4	48.9106	46.6273	76.6667
798	a	47.9908	50.2278	19	61.6667	81.6667	50.0105	52.4054	17	45.5195	49.0234	65
799	a	40.1739	50.2244	0	83.3333	96.6667	49.0629	45.5425	3	44.251	46.395	100
800	a	38.4244	38.8754	18	88.3333	63.3333	44.3049	52.4239	4	48.8469	39.1058	96.6667
801	a	40.8675	49.843	2	43.3333	55	38.4876	52.5438	9	35.8604	47.0579	60
802	a	49.0663	48.5381	0	100	98.3333	51.4535	50.6462
803	a	51.8124	43.972	23	55	71.6667	49.8918	52.9712	8	49.3859	45.1424	65
804	a	49.078	49.9471	15	38.3333	58.3333	45.7925	48.6757	2	48.9582	49.7191	88.3333
805	a	50.6969	44.4993	17	86.6667	56.6667	51.0033	47.5296	15	51.8807	45.7282	70
806	a	47.4457	43.8851	13	91.6667	86.6667	49.6307	44.343	20	49.2349	44.8673	51.6667
807	a	51.8488	46.2654	11	76.6667
808	a	45.6433	42.694	17	68.3333	45	51.3395	44.2392	24	52.3868	39.7013	53.3333
809	a	48.9809	42.5942	6	90	95	50.579	49.7467	24	48.6537	44.9035	93.3333
810	a	47.632	44.4564	9	83.3333	96.6667	47.8582	47.6262	9	49.9079	46.7827	93.3333
811	a	48.1733	49.8162	24	85	8.33333	51.8625	48.9823	14	50.7957	47.8633	20
812	b	46.0708	52.7923	12	8.33333
813	b	51.831	47.5104	2	90	96.6667	48.0185	50.2426	28	48.1506	50.4524	85
814	a	42.6845	45.0496	9	66.6667	96.6667	47.8853	47.9112	4	50.4724	50.8952	78.3333
815	b	47.7446	54.1177	34	95	88.3333	46.5933	50.4157	7	48.7213	45.0771	95
816	b	48.8584	50.8537	19	40	41.6667	50.4286	49.88	30	41.5824	54.7864	33.3333
817	a	51.1461	42.8907	11	75	90	52.7974	45.0621	8	47.8063	51.0263	70
818	a	46.8684	48.2176	16	100	81.6667	49.3956	45.3791	5	52.5515	41.0442	68.3333
819	b	48.8111	45.6526	6	80	75	52.1662	41.3166	9	51.3635	46.5224	78.3333
820	b	42.6378	49.0615	7	60	78.3333	40.8817	49.9102	10	49.462	48.0426	70
821	b	49.0663	48.5381	0	100	88.3333	44.8931	48.7093	5	45.199	47.6383	85
822	b	44.7531	51.8092	24	80	40	47.0992	46.1654	26	46.5403	49.9622	46.6667
823	b	55.0675	41.6889	33	28.3333	36.6667	40.7574	45.1321	30	49.6381	44.7109	45
824	b	47.7944	50.401	9	66.6667	93.3333	47.8418	54.0478	22	44.0267	48.4687	83.3333
825	a	51.7979	45.9794	11	85	88.3333	48.9998	50.7092	4	46.117	45.3891	88.3333
826	b	46.5362	50.4729	16	55	43.3333	39.4003	39.172	30	37.3477	47.0651	33.3333
827	b	46.1503	48.4138	11	76.6667	75	34.302	51.7697	3	50.0989	48.0596	76.6667
828	b	49.6541	50.1965	10	50	63.3333	51.935	45.0672	1	46.8054	49.8773	90
829	b	46.7237	45.4399	9	28.3333	98.3333	49.9977	39.3531	14	48.4087	39.2498	66.6667
830	b	51.1818	46.9971	0	93.3333	95	51.063	46.7059	10	50.9992	49.4807	100
831	b	42.1849	48.4594	14	91.6667	43.3333	45.349	50.71	23	34.3742	54.179	46.6667
832	a	41.7387	42.3468	37	5
833	a	42.151	43.6182	10	88.3333	81.6667	42.311	43.428	8	47.7649	49.7909	88.3333
834	a	44.0045	42.4197	37	40	55	49.0133	45.4688	15	47.7211	46.4578	78.3333
835	a	50.1872	46.5403	4	90	83.3333	52.146	52.9299	17	54.0234	52.3214	55
836	a	43.4941	46.9546	7	95	73.3333	38.072	47.1853	12	47.0403	52.2448	68.3333
837	b	48.7965	46.0613	4	76.6667	90	48.65	44.3867	5	47.9038	48.1055	85
838	b	43.1402	53.3179	42	60	30	50.2555	40.3856	10	47.8388	47.285	50
839	a	48.7957	47.535	1	51.6667
840	a	46.9938	48.9505	19	51.6667	60	52.1716	36.4204	12	47.0518	46.5645	75
841	a	51.2312	44.6903	5	56.6667	68.3333	46.3723	48.4913	5	45.897	43.225	61.6667
842	b	51.1043	57.8325	22	66.6667	96.6667	45.9423	46.6906	3	45.4771	48.4535	96.6667
843	a	46.8919	39.9075	24	78.3333	88.3333	47.5975	42.3475
844	a	50.6643	50.6893	3	51.6667	85	51.1245	51.4551	1	48.4154	46.8636	83.3333
845	a	51.0479	52.9143		88.3333	93.3333	48.6399	45.549	1	50.1369	50.021	96.6667
846	a	49.5352	47.8546	7	85	76.6667	50.5811	46.2078	7	50.7455	46.9783	81.6667
847	a	50.3986	48.6913	9	76.6667	86.6667	48.9831	49.7833	11	51.1406	51.3243	76.6667
848	a	51.2	45.7937	10	91.6667	60	50.7179	47.6456	15	51.9899	47.8334	76.6667
849	a	36.3931	42.1701	19	88.3333	56.6667	36.0293	51.7763	25	37.7186	53.3377	33.3333
850	a	45.1209	47.8797	6	85	93.3333	47.0347	45.5649	2	48.1964	48.0063	100
851	a	48.2532	49.9215	3	98.3333	85	51.7578	44.3621	3	47.7211	48.5383	95
852	a	45.6142	52.242	3	93.3333	73.3333	47.4293	53.3174	6	49.7616	47.9587	76.6667
853	a	43.2542	52.9035	8	36.6667	63.3333	49.1536	47.4534	10	49.8893	50.454	60
854	a	48.3045	46.1737	4	60	85	51.581	45.0965	6	51.1542	47.6645	96.6667
855	a	34.5683	40.93	35	41.6667	55	49.2409	43.944	32	46.9826	44.6933	96.6667
856	b	53.357	45.778	4	78.3333	68.3333	49.3555	50.9418	15	43.0367	47.782	63.3333
857	b	52.158	46.742	9	70	56.6667	44.1166	42.6279	2	52.2848	46.0086	90
858	a	45.9249	53.594	17	71.6667	71.6667	43.8546	50.95	5	48.9772	44.4562	51.6667
859	a	39.531	49.7513	43	75
860	a	41.9519	48.6269	3	70	88.3333	47.16	47.5393	2	51.3711	43.8467	93.3333
861	a	50.6553	43.8648	11	76.6667	73.3333	42.1812	41.73	24	43.7169	44.498	41.6667
862	a	47.3208	47.4049	1	56.6667	100	47.8971	44.3716	1	48.5835	47.9981	83.3333
863	a	45.1876	42.898	27	16.6667	46.6667	53.3652	46.0902	23	50.2643	44.4713	46.6667
864	a	46.2578	50.257	23	83.3333	56.6667	46.5936	53.864	8	47.4863	53.2602	78.3333
865	b	43.6251	51.1168	3	91.6667	81.6667	43.5841	43.0563	5	43.0367	47.782	86.6667
866	a	46.2979	46.4008	1	71.6667	81.6667	36.9465	48.4932	1	49.0569	45.9513	90
867	b	50.462	48.2665	0	93.3333	93.3333	49.2034	47.6259	1	48.6917	48.8677	100
868	b	49.9806	43.7279	5	100	98.3333	48.0197	46.1723	5	48.5227	47.6914	96.6667
869	a	49.5157	50.6025	7	83.3333	76.6667	48.2963	46.7666	12	47.4237	46.7289	80
870	a	52.5425	46.9405	7	83.3333	93.3333	50.62	49.4046	3	51.8072	48.2663	100
871	a	41.653	41.7972	15	60	85	30.8948	49.2723	14	47.9314	43.2385	88.3333
872	a	47.1113	44.1155	20	18.3333	63.3333	52.1462	45.344	33	49.1287	42.6192	60
873	a	41.856	45.565	4	91.6667	58.3333	48.4445	46.1926	11	47.94	45.2001	66.6667
874	b	49.2302	46.3154	6	68.3333	86.6667	48.8105	49.159	3	49.0106	43.0801	81.6667
875	a	52.1174	43.1696	10	23.3333	93.3333	48.8404	43.0183	4	49.0228	44.9355	100
876	b	45.1337	41.528	23	56.6667	63.3333	45.4699	50.1144	9	46.3597	47.2717	88.3333
877	b	46.7658	47.5742	18	60	56.6667	49.5444	45.201	14	47.8619	47.6079	55
878	b	46.0222	45.8356	10	83.3333	100	54.3261	38.8171	13	43.7017	43.1915	76.6667
879	b	47.4614	48.497	10	88.3333	55	50.1397	51.0585	13	46.8832	50.8106	61.6667
880	b	43.8428	53.8366		90
881	a	53.1116	44.9855	11	71.6667	50	52.3044	50.6425	5	46.3009	46.4118	86.6667
882	a	32.403	41.5616	16	41.6667	48.3333	43.5371	38.2593	25	40.5539	33.1758	50
883	a	50.8006	52.0951	5	83.3333	50	50.1592	53.0074	10	49.1708	50.5129	73.3333
884	a	48.3706	50.5453	8	36.6667	40	51.1996	39.0362	14	47.9669	48.3549	53.3333
885	a	40.4314	51.5385	9	58.3333	73.3333	40.662	47.7081	26	42.5959	49.4081	75
886	a	38.1167	46.9282	3	45	40	37.9535	44.6255	6	45.6905	52.2443	58.3333
887	b	48.959	47.7103	2	90	85	51.5173	47.8713
888	a	48.612	47.3726	0	96.6667	83.3333	47.39	52.4706	5	49.2243	49.571	76.6667
889	a	48.1145	43.1527	23	43.3333	71.6667	47.107	46.0505	1	45.0493	46.279	70
890	a	43.8049	50.0802	1	90	65	40.0223	47.0873	11	52.7855	48.6527	68.3333
891	a	47.7638	46.2306	12	71.6667	40	46.9611	44.5068	14	48.2208	46.5245	63.3333
892	a	49.0314	49.5311	2	83.3333	66.6667	43.7115	51.9893	1	48.7373	49.347	100
893	a	46.2847	46.2965	7	60
894	a	44.7397	45.5458	3	81.6667	68.3333	40.8582	52.6011	1	42.5224	51.2306	78.3333
895	a	40.33	50.4565	10	3.33333	60	47.9449	49.7073	49	47.9449	49.7073	60
896	b	46.6639	46.6543	14	55	81.6667	46.0769	47.6556	26	39.4772	54.3615	80
897	a	34.5547	48.9795	13	41.6667	46.6667	49.4575	48.972	7	49.006	48.1584	65
898	a	43.6351	48.8621	3	60	66.6667	44.3896	48.3504	3	44.6092	47.7863	76.6667
899	a	47.977	47.9174	0	91.6667	53.3333	48.2382	42.5054
900	a	50.6639	44.9213	10	90	96.6667	43.6506	45.968	8	46.5404	45.5614	85
901	a	53.6966	41.3038	2	56.6667	81.6667	52.1877	47.2279	1	51.9505	43.9256	86.6667
902	a	46.7676	53.396	46	66.6667	50	50.4949	49.4809	5	50.0755	48.5731	68.3333
903	a	48.3991	49.9198	4	85	80	50.4738	45.38	6	49.3339	45.0306	100
904	a	49.0381	46.8135	4	56.6667	63.3333	36.9537	50.0384	1	47.9334	44.3148	80
905	b	36.9561	43.8559	8	90	91.6667	46.9247	45.4685	12	43.4171	45.4085	86.6667
906	a	45.9328	49.8396	2	58.3333	88.3333	49.9186	48.0014	1	49.9924	45.223	38.3333
907	a	39.995	53.4161	17	58.3333	83.3333	52.4098	50.1929	12	50.924	52.7921	73.3333
908	a	47.6103	52.3974	7	68.3333	50	44.3829	50.3525	1	51.3623	49.6876	46.6667
909	a	50.291	50.2135	3	70	83.3333	50.2454	49.7343	4	50.462	48.2665	88.3333
910	a	51.3463	49.8184	6	80	71.6667	47.7004	46.0024	5	48.3722	47.8627	91.6667
911	a	42.7938	42.4029	8	90	41.6667	46.117	42.8816	13	45.3556	47.5585	96.6667
912	a	46.9917	40.3713	19	33.3333	8.33333	47.7567	48.7396	19	51.392	45.8969	20
913	b	43.9058	53.0706	11	86.6667	60	44.775	49.4931	27	42.2898	53.467	66.6667
914	b	52.1534	48.457	7	93.3333	78.3333	50.0333	43.2724	6	52.1998	46.9274	93.3333
915	b	37.2854	49.3202	21	65	73.3333	47.1415	45.3985	6	51.7798	44.5329	100
916	a	48.7082	46.1115	4	85	61.6667	47.9038	48.1055	6	51.0513	51.6431	83.3333
917	b	46.4493	44.6654	14	86.6667	100	48.9657	44.9927	5	48.1567	44.725	76.6667
918	a	44.8113	53.6253	24	63.3333	55	46.2814	51.9708	13	44.8706	49.9615	73.3333
919	a	45.2559	50.0908	27	65
920	a	42.9575	45.741	10	53.3333	33.3333	49.4019	49.3072	16	49.2926	46.998	30
921	a	49.2279	38.3035	24	60	63.3333	50.9755	43.9905	13	45.0222	50.9428	50
922	a	49.6173	31.842	12	86.6667	78.3333	42.2695	48.7701	5	46.1287	47.3371	71.6667
923	a	50.5143	48.503	17	75	85	52.5478	46.2397	11	52.0163	44.9874	83.3333
924	a	47.9557	47.5495	3	76.6667	63.3333	46.9149	49.6325	13	49.0247	46.1077	61.6667
925	a	45.3173	47.4083	11	81.6667	75	53.3156	44.9683	7	47.2037	43.5174	73.3333
926	a	48.2446	51.8289	8	88.3333	80	47.5929	50.3609	1	49.0569	45.9513	80
927	a	45.9314	48.3254	3	90	83.3333	48.9448	43.1799	3	49.3395	46.6719	61.6667
928	a	44.5323	40.8575	41	73.3333	66.6667	45.165	45.5706	22	50.24	42.7887	38.3333
929	a	55.2853	49.3005	16	93.3333	81.6667	47.7944	50.401	12	49.149	48.0052	71.6667
930	a	44.6547	54.0015	2	83.3333	56.6667	43.6414	48.0607	6	42.8039	50.4158	71.6667
931	a	53.8211	45.8595	10	80
932	a	49.9685	47.9692	20	83.3333	56.6667	50.385	43.779	32	50.4784	31.5127	81.6667
933	a	35.5844	46.1243	25	90
934	a	48.4276	44.6896	3	86.6667	73.3333	47.9675	45.3306	23	52.7973	50.2629	85
935	a	44.7479	46.6952	23	53.3333	55	46.0191	43.7003
936	a	49.0645	44.1479	15	73.3333	88.3333	50.5667	36.2683	19	48.1011	46.4769	76.6667
937	a	47.8295	49.4976	41	83.3333	70	52.0322	43.1164	19	50.8171	50.4493	56.6667
938	a	37.6192	53.7302	14	90	100	43.1299	45.6173	8	48.8097	51.1678	86.6667
939	b	48.4903	50.8784	12	61.6667	56.6667	50.006	46.6587	4	51.8807	45.7282	78.3333
940	b	50.1287	46.3197	20	90	96.6667	53.0624	44.1423	9	48.9488	47.1323	70
941	a	36.8388	38.574	41	43.3333
942	a	54.4232	46.2751	6	91.6667	53.3333	49.0445	45.1252
943	b	46.0681	43.2494	14	98.3333	78.3333	38.5057	45.5086	22	41.7858	43.011	61.6667
944	b	49.4288	44.1272	8	68.3333	80	54.5757	47.3271	10	49.2469	51.2285	83.3333
945	b	47.2764	46.9275	9	43.3333	66.6667	51.3341	52.6637	18	43.7631	48.74	61.6667
946	b	50.1308	50.1481	3	100	88.3333	48.5835	47.9981	3	46.6907	48.378	88.3333
947	b	55.4185	41.5351	12	68.3333	100	54.0904	48.1002	17	50.3865	36.8854	73.3333
948	a	48.8734	48.393	0	90	90	50.0648	47.0438	13	48.5103	48.1861	93.3333
949	a	50.2636	46.4802	0	80	58.3333	48.7032	48.3312	1	49.9924	45.223	96.6667
950	a	31.5169	50.3322	14	71.6667	55	43.9455	52.5975
951	b	49.1429	50.1037	11	46.6667	50	51.529	49.2804	15	50.5333	53.2525	36.6667
952	b	45.0364	44.9633	10	35	66.6667	44.2654	48.5129	4	44.1029	42.5683	60
953	a	52.3742	47.7405	9	36.6667	70	51.3349	45.9542	3	49.8184	50.2515	71.6667
954	a	53.3571	38.519	18	71.6667	73.3333	42.3848	44.7306	24	48.8007	46.5309	63.3333
955	b	52.1571	48.4678	4	96.6667	95	50.5016	50.8277	13	50.3242	46.7701	83.3333
956	b	52.6194	45.2956	4	75
957	a	52.0546	51.1362	3	100	60	49.9344	43.1288	6	49.9116	47.1466	73.3333
958	a	50.9448	48.8065	9	86.6667	73.3333	49.4192	48.167	4	45.8268	47.2391	56.6667
959	b	47.0774	51.1763	5	0	60	50.4159	50.8115		48.8278	47.9137	70
960	b	46.1067	48.7963	20	81.6667	56.6667	51.2475	45.3946
961	b	47.1244	49.6474	41	73.3333	46.6667	42.1769	54.5217	22	43.8284	57.4546	60
962	b	52.1482	46.6214	10	70	15	49.7573	45.203	24	46.5121	46.6465	63.3333
963	b	47.2028	47.4149	8	90	66.6667	45.7791	52.3768	10	44.5589	47.9365	83.3333
964	b	41.7762	53.5091	5	55	86.6667	43.397	49.1803	1	49.9287	47.9978	96.6667
965	b	40.8769	47.7292	5	86.6667	56.6667	43.0407	47.2713	18	43.9021	50.9116	96.6667
966	b	36.2366	46.2822	22	45	73.3333	39.89	47.2944	33	43.4967	44.6981	78.3333
967	b	43.6765	51.7886	32	23.3333	50	48.9887	44.6702
968	b	50.0309	55.0304	6	60	60	50.9802	52.693	8	53.2584	49.2923	63.3333
969	b	46.2297	44.1317	25	81.6667	36.6667	41.4606	44.7654	24	46.9093	47.6653	66.6667
970	a	51.8167	50.8531	9	66.6667	58.3333	47.9038	48.1055	3	51.6129	44.9591	70
971	a	52.3851	35.0784	7	50	50	45.399	48.3249	14	50.5079	46.3958	63.3333
972	a	47.5527	35.2438	24	81.6667
973	a	48.4561	47.8119	0	98.3333	71.6667	48.8734	48.393	6	45.3595	50.0357	83.3333
974	a	49.0569	45.9513	0	91.6667	96.6667	50.1208	50.1517	1	49.0228	44.9355	96.6667
975	b	44.6883	48.2247	13	45	76.6667	47.5428	45.8585	28	46.543	49.806	73.3333
976	b	46.2614	41.8575	42	41.6667	31.6667	45.4166	42.2983	19	47.3766	38.5879	83.3333
977	a	36.0801	37.57	19	33.3333
978	a	50.8047	51.8341	19	100	73.3333	47.3714	43.2739	26	53.3495	49.6693	40
979	b	42.8042	46.8501	17	56.6667	73.3333	42.2754	46.9636	31	45.6163	49.0577	56.6667
980	a	47.7116	44.8538	21	63.3333	100	45.3694	54.2363	21	44.5628	49.1355	60
981	b	50.3671	46.8039	20	61.6667	31.6667	48.248	43.0588	18	47.8323	41.9798	50
982	a	46.8376	45.7266	12	31.6667	23.3333	44.6835	51.4599	21	48.7987	50.3698	35
983	a	49.637	46.1503	20	63.3333	73.3333	48.8633	46.2408	15	51.3177	39.2809	53.3333
984	a	43.4245	42.3362	22	90	83.3333	50.0356	44.0837	6	41.9084	44.7244	78.3333
985	a	42.736	43.6637	13	75	53.3333	42.9154	45.2968	6	42.6763	48.1789	50
986	a	51.6465	45.7389	9	65	60	49.9279	50.0067	7	49.3301	44.0851	65
987	a	51.319	48.1357	7	51.6667	80	50.5997	45.5031	6	41.6346	48.855	100
988	b	44.4068	50.3565	18	73.3333	81.6667	47.1088	49.9169	28	41.8343	45.1094	76.6667
989	a	51.8074	43.8655	6	100	96.6667	47.4627	44.7652	10	50.0715	44.3263	86.6667
990	a	49.8145	53.3481	3	55	90	49.1511	49.8642	1	51.5462	46.0896	96.6667
991	a	51.0965	41.89	7	81.6667
992	a	42.2898	52.4485	29	75	65	50.5287	51.3013	24	51.1495	52.2348	51.6667
993	a	43.8986	47.4085	0	95	50	50.6627	45.5037	1	49.35	44.8998	65
994	a	53.6783	46.8097	3	86.6667	88.3333	48.7669	45.5564	10	49.2986	45.3127	56.6667
995	a	42.6138	47.2	20	58.3333	96.6667	46.7259	44.0608	9	48.6745	47.559	73.3333
996	a	47.4828	35.8848	46	73.3333	46.6667	48.7201	45.8399	14	45.1243	47.8477	53.3333
997	b	48.707	41.4489	15	100	100	37.1303	43.1998	28	34.9711	45.7602	93.3333
998	a	51.9442	45.3034	5	100	75	48.5285	44.932	5	49.1815	45.5338	41.6667
999	a	48.7032	48.3312	5	98.3333	88.3333	47.3145	44.7289	1	48.7669	45.5564	100
1000	b	51.5429	52.378	9	85	80	50.6807	48.5176	3	44.4437	50.9408	80
1001	b	46.3254	40.934	37	65	76.6667	40.0565	49.0561	31	48.7599	48.8857	60
1002	a	48.6144	43.813	12	90	93.3333	47.7037	48.0342	5	44.5815	48.2733	95
1003	a	44.1848	39.9176	8	83.3333	63.3333	43.9828	51.4865	31	41.1473	43.0746	90
1004	a	42.0797	43.6876	8	95	83.3333	46.2431	49.5634	17	47.1347	40.1618	78.3333
1005	a	47.2026	51.1001	11	65	40	50.1563	46.5093	7	50.6619	55.0312	31.6667
1006	a	44.0457	50.7084	21	90	73.3333	49.7141	46.3422	1	46.9008	50.963	88.3333
1007	a	33.3042	48.4028	26	91.6667
1008	a	45.8396	37.4831	31	61.6667	91.6667	41.2019	49.2777	29	48.3031	47.1578	55
1009	a	45.2101	51.9616	26	80	100	46.6791	46.7466
1010	a	46.8502	39.0477	25	33.3333	70	45.7591	40.866	5	50.3259	49.2205	73.3333
1011	a	37.4699	37.2831	24	13.3333	20	52.2243	38.8189	4	49.0161	42.3121	53.3333
1012	b	46.5041	46.7287	14	78.3333	81.6667	45.0448	45.9485	23	47.6251	50.8149	76.6667
1013	a	48.7669	45.5564	0	100	90	49.0113	45.472	2	46.2668	47.1489	90
1014	a	44.0416	53.2729	13	36.6667	100	49.0207	48.0588	2	52.679	50.3128	100
1015	b	48.5482	49.3032	9	68.3333	73.3333	46.9408	49.4021	9	44.1701	53.8009	95
1016	b	46.8051	31.5629	30	90	68.3333	53.413	36.0804	16	53.2092	38.8638	55
1017	a	48.9545	41.9636	7	100	93.3333	51.6088	46.4799	3	47.9675	45.3306	91.6667
1018	b	45.7322	49.8414	3	78.3333	63.3333	49.5151	50.3664	9	48.9582	49.7191	50
1019	b	44.9271	47.2589	11	86.6667	81.6667	43.845	46.3125	10	46.4389	46.9565	85
1020	b	32.6146	47.0276	10	70	60	36.4862	45.3757
1021	a	49.7408	45.6331	16	60	41.6667	46.7026	53.856	9	49.7828	55.4039	15
1022	a	48.959	47.7103	0	100	70	48.0799	45.9894	3	51.3804	50.8342	91.6667
1023	b	48.0196	47.7305	16	70	53.3333	47.9699	45.8931	7	49.8646	46.0307	48.3333
1024	a	43.2479	46.1666	9	50
1025	b	51.7388	48.4795	6	93.3333	75	37.3551	40.4989	8	45.3859	47.4949	78.3333
1026	b	49.212	52.2215	14	18.3333	95	48.5389	43.1599
1027	a	41.3374	51.8301	17	93.3333	80	46.7228	47.4786	23	34.8495	53.6762	78.3333
1028	a	40.0155	41.7177	5	70	80	47.0859	47.6855	5	48.2936	47.6032	85
1029	b	52.3283	49.6112	13	90	85	51.4717	47.3921	6	50.1563	45.6524	65
1030	b	44.237	47.7125	23	73.3333	83.3333	46.6656	45.2749	14	46.6138	43.0234	86.6667
1031	b	44.6864	47.0875	3	85	65	49.6949	49.8299	5	43.2223	48.332	80
1032	b	43.7974	54.1924	15	61.6667	75	49.0032	47.8065	12	49.9005	46.2733	78.3333
1033	b	45.6121	50.6647	11	100	43.3333	44.965	49.3541	14	44.1272	46.5727	78.3333
1034	b	50.7531	50.3384	21	58.3333	48.3333	49.0536	51.2426	15	53.0857	43.7208	51.6667
1035	b	49.124	43.5342	10	68.3333	76.6667	41.1304	46.8458	1	44.173	43.3668	76.6667
1036	b	46.7717	50.9487	32	48.3333	56.6667	49.6705	47.3777	44	41.7953	43.3709	50
1037	a	44.8544	46.3478	8	53.3333	60	44.7943	50.0217	9	47.9217	47.0963	40
1038	a	50.7176	49.8905	7	35	55	47.5404	50.1435	3	48.7129	48.568	70
1039	a	46.6905	46.2648	22	51.6667	38.3333	52.185	46.9058	13	45.5112	55.2052	58.3333
1040	a	43.4277	47.467	23	55	43.3333	42.0673	45.1444	13	41.9482	47.2032	36.6667
1041	a	47.4549	45.6094	6	73.3333	95	52.679	50.3128	1	50.3555	45.4299	78.3333
1042	b	48.9879	45.9285	1	93.3333	81.6667	48.056	47.0207	5	47.4249	49.2265	88.3333
1043	b	47.3966	46.7864	17	93.3333	71.6667	48.1875	44.4672	15	47.5856	45.986	68.3333
1044	a	56.8093	35.7681	30	75	66.6667	49.3842	42.4758	8	49.8438	41.5234	66.6667
1045	b	46.3876	49.6705	10	83.3333	100	45.7214	48.3691	13	46.8643	50.3377	40
1046	b	49.139	48.0089	8	38.3333	71.6667	44.4437	50.9408	5	48.6394	51.106	81.6667
1047	b	49.1202	43.1185	1	100	70	50.4184	49.302	6	50.2274	48.5877	80
1048	b	48.6568	49.8608	3	58.3333	70	47.1414	49.7992	6	47.7212	50.589	61.6667
1049	a	48.3213	38.5851	31	40	88.3333	45.3444	49.7904	18	50.9181	44.1719	26.6667
1050	a	50.3639	42.2747	12	75	86.6667	51.6367	48.547	12	50.3553	54.4687	96.6667
1051	b	50.7249	41.2573	6	61.6667	66.6667	43.7902	44.2619	13	46.9738	49.3773	70
1052	a	45.9944	40.8562	0	100	91.6667	41.9003	52.1973	10	43.8597	44.4636	91.6667
1053	a	41.6351	46.0249	7	5	70	49.0512	47.6435	8	42.7984	49.9682	66.6667
1054	a	49.557	48.2208	5	38.3333	73.3333	50.1754	47.2711	6	48.5254	45.1329	50
1055	a	48.8105	49.159	0	85	56.6667	49.7599	48.8722	5	46.9652	51.9152	55
1056	a	42.252	45.3687	12	41.6667	38.3333	48.7728	55.0323	3	45.6781	45.782	35
1057	a	41.4439	48.9308	22	86.6667	71.6667	46.3543	47.462	5	42.9834	49.6785	85
1058	a	40.6087	38.3316	28	23.3333	46.6667	48.7296	46.2244	7	45.9816	50.504	65
1059	a	44.5784	52.3397	10	66.6667	33.3333	47.9236	47.8385	8	48.9353	49.5766	33.3333
1060	a	51.0356	48.2083	15	70	76.6667	50.1643	53.7544	1	50.4279	47.2507	96.6667
1061	a	48.6738	49.7718	2	66.6667	71.6667	48.5264	48.0553	2	50.1084	50.6464	73.3333
1062	a	49.8176	42.9261	8	56.6667	56.6667	40.3426	51.3595	26	44.8791	49.242	56.6667
1063	a	50.9207	43.6618	7	95	78.3333	47.6924	47.7661	4	47.8306	48.2935	46.6667
1064	a	50.1486	47.1344	24	83.3333	73.3333	47.5213	46.6797	12	37.4585	44.4676	68.3333
1065	a	43.2171	48.1363	7	76.6667	60	44.1956	46.0421	22	42.806	49.2763	58.3333
1066	a	41.7835	35.0615	36	35	26.6667	47.8164	44.5663	25	49.7061	38.5844	30
1067	a	46.0389	46.572	9	91.6667	76.6667	45.0057	51.7334	4	46.2411	47.1182	71.6667
1068	b	47.8749	54.9829	25	88.3333	73.3333	45.247	49.2581	14	47.202	49.4237	36.6667
1069	b	51.5601	47.7469	5	76.6667	53.3333	48.7185	50.2093	15	43.1257	44.1966	83.3333
1070	b	48.13	51.2752	10	48.3333	65	47.3921	49.3473	12	49.5648	49.7998	33.3333
1071	a	36.8472	49.2428	19	48.3333	83.3333	38.4182	43.1174	4	46.1362	43.9459	55
1072	a	48.9477	43.8461	3	100	56.6667	50.7158	50.7689	13	47.4951	47.4193	73.3333
1073	a	41.9596	45.8635	13	96.6667
1074	a	32.0089	33.7984	42	66.6667
1075	a	49.7676	37.6404	6	56.6667	58.3333	47.7075	47.3354	7	46.5862	47.4384	60
1076	b	51.081	47.8525	4	80	70	48.8945	52.4939	4	49.1387	50.3589	86.6667
1077	a	46.5312	40.4543	9	35	65	46.2912	42.144	7	42.571	49.9636	71.6667
1078	a	46.2931	45.922	19	56.6667	96.6667	49.2605	42.2278	8	50.7184	40.7897	71.6667
1079	a	48.4628	45.8075	12	68.3333	85	49.6779	42.6513	25	40.6463	42.2719	88.3333
1080	a	52.6963	44.791	2	91.6667	85	52.3243	42.2334	5	50.4801	48.0924	86.6667
1081	b	48.8564	52.7044	5	83.3333	83.3333	49.2911	45.5889	25	48.9955	43.4902	68.3333
1082	b	52.0273	36.3484	23	90	58.3333	47.3019	46.3281	27	44.0082	30.243	81.6667
1083	a	46.9198	45.8674	15	90	86.6667	50.6708	44.374	9	43.5676	45.4982	80
1084	a	47.1601	46.6524	28	71.6667	55	43.2563	44.1995	41	35.4886	43.6727	20
1085	a	43.8883	46.4074	6	28.3333	66.6667	44.1547	45.983	22	43.334	46.599	21.6667
1086	a	50.2918	48.2047	3	78.3333	83.3333	48.7669	45.5564	4	48.7669	45.5564	100
1087	a	51.4124	34.213	26	31.6667	48.3333	51.9617	44.5346	30	46.9886	44.0914	81.6667
1088	a	46.7135	43.6463	24	48.3333	40	39.0232	43.3252	4	41.9236	39.6312	90
1089	a	40.0478	43.2448	5	80	88.3333	40.4577	46.8397	42	30.881	47.0539	60
1090	a	47.468	47.2249	14	100	93.3333	47.8559	48.1362	27	52.3468	31.4849	96.6667
1091	a	38.5563	39.9484	29	58.3333	73.3333	44.38	47.9477	5	43.861	44.8466	73.3333
1092	a	42.0589	44.1542	17	76.6667	73.3333	50.2751	45.9436	7	47.4039	46.4607	73.3333
1093	a	50.8656	42.8567	29	63.3333	81.6667	49.0172	43.4425	19	46.7207	44.0454	75
1094	a	39.8918	48.6641	10	100
1095	a	52.0611	44.2472	2	66.6667	93.3333	48.1796	43.352	5	48.8629	47.7558	96.6667
1096	a	44.4528	45.125	14	88.3333	80	37.9857	44.5831	3	41.1668	46.3733	75
1097	a	47.2349	43.5504	8	90	83.3333	49.8643	48.3808	17	45.435	45.0716	78.3333
1098	a	50.1362	45.5083	16	53.3333	40	48.1292	46.8326	4	56.6751	45.917	36.6667
1099	a	45.1025	53.4838	15	90	90	47.6403	45.6037	12	49.0025	51.3129	90
1100	a	50.0048	37.6364	18	48.3333	50	49.2649	47.676	15	51.0737	48.1782	55
1101	a	51.3343	36.0224	26	45	38.3333	39.4233	42.8062	30	45.0276	47.2081	50
1102	a	49.0863	44.4055	2	91.6667	91.6667	47.6044	45.1238	21	49.9533	37.8658	90
1103	a	43.4162	46.3213	8	61.6667	78.3333	37.6655	52.9543	12	49.462	48.0426	70
1104	a	45.19	48.5572	1	76.6667	83.3333	51.5173	47.8713	13	49.1187	47.1349	73.3333
1105	a	47.4188	48.6381	4	76.6667	90	48.0959	50.2594	1	51.5173	47.8713	98.3333
1106	a	47.4903	42.7019	7	100	90	48.5664	46.8933	3	51.4576	43.4593	83.3333
1107	a	51.3069	47.1262	8	68.3333	83.3333	49.1541	46.5011	16	47.2138	45.8841	76.6667
1108	a	44.0481	53.7405	14	100	96.6667	48.6301	44.1185	9	45.1947	49.9031	86.6667
1109	a	34.4537	42.7606	35	41.6667	56.6667	48.6604	48.8895	2	47.029	49.1404	53.3333
1110	a	44.827	44.7702	9	75	43.3333	49.1449	52.1311	9	51.7	47.4385	80
1111	a	47.4217	45.5566	6	80	93.3333	47.6776	44.9357	4	47.5407	47.8986	100
1112	a	43.8186	43.8147	16	96.6667	100	49.1293	47.7721	12	49.5498	45.5717	93.3333
1113	a	50.6105	44.662	13	85	80	50.8369	45.5868	8	46.8497	43.8054	91.6667
1114	a	43.7236	50.1975	7	80	100	45.1349	45.5962	1	48.7669	45.5564	96.6667
1115	a	49.3541	44.0068	9	100	90	48.1351	51.1062
1116	a	49.4131	43.7677	23	80	86.6667	46.2669	42.7482	7	50.3752	43.5534	85
1117	a	46.6114	47.1616	5	95	73.3333	51.9434	47.3123	1	47.6044	45.1238	80
1118	a	54.6945	47.6184	3	80	81.6667	50.3309	47.4347	1	49.9924	45.223	90
1119	a	44.5927	47.8758	15	68.3333	63.3333	47.84	50.8803
1120	a	43.5225	38.9658	20	75	95	50.4164	47.7872	5	48.9308	45.9857	60
1121	a	50.0105	51.776	5	70	55	42.8352	49.0771	29	31.1085	42.5969	50
1122	a	47.2965	48.1945	10	65	58.3333	49.3099	50.4626	6	50.6978	49.6223	78.3333
1123	a	45.4827	51.273		80	65	43.2509	49.4756	26	44.8981	51.8998	68.3333
1124	a	39.7608	43.3029	27	66.6667	65	42.435	36.9566	23	38.8306	44.5421	61.6667
1125	a	44.6505	36.7274	24	16.6667	40	45.2298	43.4329	16	45.196	47.3758	65
1126	a	51.545	49.2547	20	65	60	47.5713	48.109	4	45.0696	49.6407	71.6667
1127	a	53.0343	48.3484	20	43.3333	23.3333	47.5829	45.9013	36	47.9251	44.058	35
1128	a	49.7252	41.5131	32	23.3333	68.3333	53.3895	37.4529	17	49.1129	40.5303	48.3333
1129	a	41.2409	44.0051	18	88.3333	71.6667	45.8498	46.3752	11	49.4964	45.4928	91.6667
1130	a	50.2112	38.2059	26	56.6667	56.6667	50.1862	51.5797	15	49.7558	49.383	53.3333
1131	a	48.1184	44.7977	19	66.6667	63.3333	45.1579	40.5753	12	44.8009	44.3375	70
1132	a	46.6069	38.6539	6	96.6667	80	40.8113	50.5618	35	46.4593	42.5521	80
1133	a	49.1126	42.8803	7	58.3333	95	41.4796	51.1311	13	49.3395	46.6719	76.6667
1134	a	47.0046	47.4601	9	60	60	50.1382	48.9065	1	48.4953	43.958	93.3333
1135	a	52.7442	44.639	0	100	90	49.3081	44.7844
1136	a	48.6561	42.9404	27	41.6667
1137	a	45.4342	51.4371	7	83.3333	70	50.7473	46.0999	1	49.13	45.7633	86.6667
1138	a	44.3668	50.4832	10	33.3333	83.3333	44.3878	47.8329	3	39.5208	45.6193	88.3333
1139	a	50.0456	46.9416	2	58.3333	65	48.9031	44.6024	13	50.5476	47.5838	63.3333
1140	a	46.196	47.5723	8	56.6667	70	49.7141	46.3422	3	49.7606	46.8634	75
1141	a	31.509	48.783	12	40	36.6667	44.4631	53.2757	10	42.3577	51.0761	38.3333
1142	a	45.129	44.4779	24	76.6667	68.3333	44.461	46.0994	8	46.1458	48.5833	71.6667
1143	a	44.2123	33.5478	33	33.3333	58.3333	43.8292	41.9809	31	45.8502	44.1447	61.6667
1144	a	48.2606	48.873	34	55	81.6667	50.3284	45.3823	7	43.4904	35.8228	88.3333
1145	a	53.2038	43.76	0	63.3333	75	50.9262	45.268	1	51.0172	50.6273	66.6667
1146	a	48.0015	48.8638	11	95	50	50.2824	45.6179	8	47.4769	50.6734	46.6667
1147	a	49.4414	45.9559	6	73.3333	76.6667	47.5856	44.5457	8	50.9573	47.2446	80
1148	a	48.3221	47.4116	19	66.6667	76.6667	42.5283	47.2929	24	40.5487	51.5466	66.6667
1149	a	49.1402	47.4281	11	38.3333	61.6667	42.343	46.232	5	43.267	46.0403	86.6667
1150	a	50.1459	45.6272	16	55	26.6667	50.8279	35.7951	14	50.579	46.1688	63.3333
1151	a	45.5073	44.0272	16	66.6667	60	50.5566	43.378	15	48.3036	50.2698	71.6667
1152	a	46.5805	50.6317	8	85	80	44.2097	55.1229	10	46.5749	49.7059	81.6667
1153	a	47.4301	44.5055	12	36.6667	65	48.6499	48.1471	9	48.8179	49.2816	46.6667
1154	a	49.2148	47.0894	0	83.3333	86.6667	50.3207	46.4229	1	48.5664	46.8933	83.3333
1155	a	48.8863	47.599	2	100	100	47.8146	44.0236	4	47.4219	47.6073	86.6667
1156	a	48.9461	46.6482	8	80	93.3333	49.773	47.8378
1157	a	42.7775	50.0379	32	25	55	36.4947	45.3775	30	47.2694	48.5185	68.3333
1158	a	40.8152	46.2069	12	58.3333	51.6667	42.6874	52.2867	13	44.6322	47.8237	78.3333
1159	a	42.3317	51.0949	22	35	70	43.6534	48.6392	17	49.1676	42.9827	96.6667
1160	a	47.326	52.5126	3	83.3333	98.3333	42.3124	48.6457	3	42.6919	47.5654	85
1161	a	51.3463	49.8184		83.3333	85	47.5842	51.5012	1	49.4294	48.745	78.3333
1162	a	47.9867	48.1542	3	60	65	48.7024	50.34	10	50.7333	43.0022	96.6667
1163	a	47.5155	47.3349	22	58.3333	61.6667	49.592	49.3267	16	49.4581	49.2081	71.6667
1164	a	47.943	49.1897	16	70	81.6667	47.244	43.663	3	41.7469	44.6328	85
1165	a	44.581	42.188	27	90	80	52.029	46.6295	22	47.5508	41.2431	90
1166	a	50.8522	54.3999	21	83.3333	66.6667	34.5881	49.2444	21	40.6312	46.6452	86.6667
1167	a	46.8242	52.1703	22	71.6667	33.3333	45.895	49.0352	36	49.9723	44.8877	28.3333
1168	a	40.5069	45.9282	20	86.6667	38.3333	42.4928	36.5971	16	42.8241	47.2987	30
1169	a	43.61	46.76	12	41.6667	61.6667	51.0136	49.9818	2	47.9466	47.981	75
1170	a	46.1237	48.7073	6	56.6667	48.3333	48.9904	49.4576	8	48.5246	48.8286	78.3333
1171	a	42.4209	55.9929	18	55	53.3333	49.9279	50.0067	3	48.6351	48.3502	56.6667
1172	a	48.7669	45.5564	3	100	100	51.9434	47.3123	1	47.6479	48.7264	95
1173	a	58.5077	43.6745	3	66.6667	43.3333	48.0931	49.6557	11	50.0352	50.8345	68.3333
1174	a	51.5178	45.9005	8	73.3333	93.3333	47.4647	47.4829	5	50.2616	50.319	38.3333
1175	a	49.7075	38.6584	22	91.6667	68.3333	42.7866	41.8572	19	48.9742	45.3118	46.6667
1176	a	48.8638	48.3494	0	51.6667	53.3333	45.1228	48.4415	2	47.7033	39.2433	95
1177	a	55.0549	47.1164	5	80	86.6667	49.4004	49.0292	4	49.1929	48.7577	76.6667
1178	a	47.977	47.9174	7	60	41.6667	50.291	50.2135	10	43.734	49.0616	56.6667
1179	a	51.621	49.3888	15	31.6667	6.66667	46.7088	50.1443	11	48.9619	50.083	31.6667
1180	a	45.6436	44.9892	3	76.6667	80	42.7678	46.7874	1	44.886	45.8502	96.6667
1181	a	48.2213	47.8331	9	66.6667	73.3333	49.0199	50.0676	6	50.2208	47.3201	73.3333
1182	a	40.382	44.2937	29	58.3333	80	35.2526	52.3753	40	49.0108	55.6314	66.6667
1183	a	44.6696	47.6971	9	53.3333	43.3333	48.7752	46.7036	5	50.5765	45.802	48.3333
1184	a	46.523	42.8589	25	81.6667	71.6667	46.0677	42.0033	5	48.5354	44.5651	91.6667
1185	a	38.9854	45.0474	42	73.3333	96.6667	47.3518	43.916	35	33.1615	42.1353	85
1186	a	32.2653	44.4279	18	63.3333	76.6667	50.9656	41.7141	19	50.8988	47.986	91.6667
1187	a	45.7399	36.9227	7	73.3333	58.3333	33.5208	38.7815	6	44.7424	43.166	48.3333
1188	a	45.0218	44.3656	14	76.6667	93.3333	46.3604	45.2629	5	47.7506	43.35	100
1189	a	48.0411	43.0925	8	61.6667	66.6667	49.4432	42.9886	3	49.2663	46.8599	60
1190	a	47.1988	34.3122	1	80	80	46.0067	47.6428	1	50.1268	45.0423	83.3333
1191	a	41.0299	38.452	29	70	63.3333	44.8717	41.4013	18	43.5914	43.8854	83.3333
1192	a	50.3488	44.983	13	31.6667	86.6667	50.7745	46.2798	4	46.7505	48.862	43.3333
1193	a	47.8379	48.2052	30	35	41.6667	47.0363	49.0521	9	46.6761	45.7638	40
1194	a	50.5174	48.9826	0	63.3333	63.3333	47.6138	47.7105	2	49.0663	48.5381	65
1195	a	46.893	53.0519	4	61.6667	75	49.8955	47.2773	1	50.2918	48.2047	76.6667
1196	a	44.8257	46.2561	7	80	78.3333	41.2103	46.0701	8	50.7934	46.0486	71.6667
1197	a	47.2345	47.8093	18	75	83.3333	46.2055	47.0791	2	44.1921	46.6502	93.3333
1198	a	41.6757	43.0434	25	51.6667	50	35.5036	42.3933	15	50.5364	43.6495	46.6667
1199	a	49.0812	47.062	28	31.6667	58.3333	50.1847	49.665	10	48.8757	54.2721	66.6667
1200	a	47.4098	44.7167	10	100	90	48.6082	48.0455	15	49.1846	48.4881	83.3333
1201	a	50.4324	52.0572	5	53.3333	38.3333	47.6938	50.92	1	49.0663	48.5381	85
1202	a	49.5213	46.1972	10	66.6667	83.3333	50.1838	49.3858	7	49.5648	49.7998	75
1203	a	47.7935	50.3591	6	65	91.6667	49.4638	46.1951	5	50.7967	48.9938	58.3333
1204	a	36.1833	49.1313	16	63.3333	60	48.1387	50.1349	5	46.6842	46.6949	73.3333
1205	a	42.9618	50.2187	14	56.6667	81.6667	50.8962	49.2991	29	44.3743	47.092	85
1206	a	48.249	49.2164	5	66.6667	68.3333	46.7334	47.7572	16	49.8349	48.4862	65
1207	a	45.6144	46.8533	6	91.6667	88.3333	41.8949	53.8004	1	39.7247	47.5548	95
1208	a	48.4653	47.2752	38	73.3333	61.6667	47.2815	44.4864	14	45.7937	46.4135	58.3333
1209	b	48.8299	44.7904	4	75	63.3333	48.9372	45.6182	1	48.0835	45.0182	96.6667
1210	a	48.3676	52.1744	14	68.3333	48.3333	46.1322	43.9229	12	48.4598	48.8913	90
1211	a	46.3461	48.8383	13	41.6667	85	47.2848	48.5195	1	47.0566	48.4731	86.6667
1212	a	51.019	47.5931	20	66.6667	56.6667	51.8904	52.3702	11	52.1559	52.0912	65
1213	a	42.3627	46.1897	9	85	76.6667	51.1827	47.039	7	52.5632	46.9401	81.6667
1214	a	49.3962	48.0245	3	71.6667	56.6667	51.7635	46.9086	5	50.2015	46.3259	78.3333
1215	a	48.0919	50.4184	5	80	35	48.8525	51.0434	14	43.7196	52.6797	86.6667
1216	a	38.7094	38.9687	30	56.6667	61.6667	48.2869	49.0608	9	43.4381	49.5094	70
1217	a	50.8487	46.7646	8	71.6667	46.6667	48.5198	50.7729	8	48.2937	49.6539	46.6667
1218	a	48.5845	43.6392	3	93.3333
1219	a	49.5352	47.8546	1	100	66.6667	50.0073	46.1655	2	45.4315	47.9742	76.6667
1220	a	45.2445	51.3872	13	71.6667	100	47.6342	50.3356	2	49.1216	49.2541	95
1221	a	47.9038	48.1055	16	75	53.3333	51.6832	45.1774	22	51.9129	50.2465	38.3333
1222	a	47.7784	44.6908	14	88.3333	86.6667	48.8206	44.2543	7	47.0711	45.1717	93.3333
1223	a	48.4198	45.6716	12	66.6667	60	50.5895	44.7866	14	44.1018	50.4341	88.3333
1224	a	40.0724	45.5395	11	8.33333	60	41.8912	53.1548	16	43.0908	51.5218	83.3333
1225	a	48.7746	48.9164	15	100	85	48.2112	46.1147	22	42.918	50.0766	83.3333
1226	a	42.692	47.4734	16	40	50	47.2564	40.1107	15	47.1609	46.5139	61.6667
1227	a	49.4782	54.2293	14	50	51.6667	50.8672	41.9271	4	49.3259	50.3318	83.3333
1228	a	47.6724	50.4584	14	51.6667	91.6667	50.3004	52.8003	1	49.0663	48.5381	95
1229	a	44.2401	54.0241	6	83.3333	66.6667	35.985	53.0958	14	48.9125	47.1891	70
1230	a	37.9144	44.9799	6	50	50	47.335	49.0223	2	45.7322	49.8414	33.3333
1231	a	48.4299	46.5646	11	46.6667	20	49.7137	50.7269	4	50.4279	47.2507	61.6667
1232	a	46.889	47.2656	11	70	43.3333	41.9706	51.2016	12	42.0841	53.2999	46.6667
1233	a	35.3829	52.885	13	98.3333	76.6667	50.0648	47.0438	2	48.4473	48.9521	88.3333
1234	a	46.9008	53.367	7	70	65	46.5781	50.3067	7	47.5261	50.7005	86.6667
1235	b	50.6723	47.1663	3	38.3333	71.6667	48.8393	47.3772	2	48.9075	49.4088	78.3333
1236	a	36.4154	44.2317	12	80	70	45.9802	32.2538	24	45.0421	46.4264	93.3333
1237	b	45.294	48.5452	8	75	95	48.0523	46.6568	1	48.7669	45.5564	98.3333
1238	b	46.3513	45.7422	12	50	33.3333	42.8617	51.8635	20	43.2762	49.5368	63.3333
1239	a	44.8604	47.7949	18	56.6667	23.3333	39.2286	41.3702	20	40.7392	40.9118	56.6667
1240	a	46.9419	42.1726	21	56.6667	65	42.5457	42.4666	19	49.1107	51.8734	78.3333
1241	a	45.1416	40.3314	1	65	26.6667	41.9371	42.6068	26	42.1368	43.5253	53.3333
1242	a	38.6502	49.6886	38	56.6667	50	39.8211	58.1004	54	38.5447	48.3857	33.3333
1243	a	55.1249	34.5302	11	86.6667	40	50.8503	37.0308	5	50.5476	47.5838	73.3333
1244	a	47.3851	39.9664	6	35	56.6667	50.3092	46.9594	5	49.7463	46.0807	98.3333
1245	a	40.4477	46.6691	8	70
1246	a	46.0907	35.6836	16	80	76.6667	46.3247	47.071	13	49.0639	46.9195	80
1247	a	43.1554	43.6916	25	76.6667	88.3333	46.6435	43.5925	9	51.5469	44.0807	88.3333
1248	a	47.6121	42.9134	7	86.6667	65	47.84	50.8803	4	49.7735	44.7024	81.6667
1249	a	44.4872	45.2334	6	83.3333	61.6667	47.2392	48.0402	6	47.4495	46.94	81.6667
1250	a	34.3163	48.1183	8	65	83.3333	46.5344	38.071	29	34.6918	47.28	56.6667
1251	a	51.8916	43.5153	8	36.6667	51.6667	43.7127	45.0849	7	51.4079	50.1669	53.3333
1252	a	49.9054	44.0536	5	61.6667	95	46.3883	42.2455	2	47.2225	45.7791	91.6667
1253	a	42.9592	45.9132	23	70	61.6667	46.0925	50.4798	29	45.3891	45.4123	45
1254	a	40.8301	37.8944	25	75	63.3333	44.3608	48.0023	10	45.9106	50.6395	80
1255	a	49.4739	54.0959	21	65	73.3333	49.9788	48.3203	15	50.2488	47.5068	75
1256	b	46.0209	52.686	11	80	46.6667	43.8062	49.867	5	45.7302	47.2289	60
1257	a	47.639	53.1696	11	45	63.3333	46.4061	47.7928	2	50.0359	48.8256	63.3333
1258	a	50.2751	53.5484	40	83.3333	78.3333	38.5413	43.889	30	48.4581	36.8781	65
1259	a	50.8518	44.0981	5	83.3333	81.6667	44.8727	46.5847	6	44.19	49.7735	75
1260	a	47.7942	53.0677	4	58.3333	81.6667	49.8727	44.8899	5	46.5283	45.7152	80
1261	a	48.8131	55.8256	23	36.6667	55	44.3281	48.4876	23	48.5051	50.2306	60
1262	a	46.3455	46.0619	23	6.66667	58.3333	46.9695	45.9812	13	42.9948	44.6741	66.6667
1263	a	49.8824	48.8871	16	70	81.6667	51.3711	43.8467	6	47.2392	48.0402	73.3333
1264	a	48.066	46.2009	15	61.6667	75	45.4729	47.0329	19	44.4249	47.1024	60
1265	a	47.9281	47.7868	12	90	88.3333	44.908	44.4353	1	46.7228	47.4786	86.6667
1266	a	49.6446	46.8942	9	93.3333	10	49.0653	45.4353	3	47.8117	47.105	90
1267	a	50.2943	45.6888	17	33.3333	46.6667	30.7233	43.7809	44	32.8687	47.699	40
1268	a	51.2635	43.108	16	75	40	48.5538	51.7887	4	48.9075	49.4088	76.6667
1269	a	48.4545	43.0327	9	70	73.3333	44.6599	47.4603	8	46.2163	47.8541	81.6667
1270	a	39.9322	53.9591	1	81.6667	56.6667	42.6053	50.6431	9	49.2024	47.5841	83.3333
1271	a	45.9881	42.5589	5	76.6667	93.3333	44.2234	47.0623	1	48.7032	48.3312	96.6667
1272	a	45.1527	45.3825	3	66.6667	40	44.9788	43.3442	3	42.3314	44.8138	61.6667
1273	b	43.9565	46.1697	18	93.3333	75	46.6984	47.415
1274	a	45.1412	39.6008	13	73.3333	80	41.6376	46.4448	7	43.0101	46.5416	86.6667
